# Supplementary material for: CSN5i-3 is an orthosteric molecular glue inhibitor of COP9 signalosome
Source: Nature. 2026 Feb 11;652(8112):1375–83. doi: 10.1038/s41586-026-10129-y (PMC13128448; doi:10.1038/s41586-026-10129-y)
Supplement: Supplementary file 3 — Quantitative analysis of the inter-protein cross-links of the in vitro-reconstituted CSN–N8~CRL1 complex in the presence and absence of CSN5i-3. [file 41586_2026_10129_MOESM3_ESM.xlsx]

## Sheet: Supplementary Table 1
Samples		CSN-N8~CRL1				CSN(+CSN5i-3)-N8~CRL1				Quant profile
Experiment conditions		10s mixing_1	10s mixing_2	30min mixing_1	30min mixing_2	10s mixing_1	10s mixing_2	30min mixing_1	30min mixing_2
Inter-protein interactions	Cross-link residue pairs	Intensity (TMT-126)	Intensity (TMT-127N)	Intensity (TMT-127C)	Instensity (TMT-128N)	Intensity (TMT-128C)	Intensity (TMT-129N)	Intensity (TMT-129C)	Intensity (TMT-130N)
		1002.8	1304.03	2274.96	2496.61	2919.76	2644.93	2471.56	2096.11
CUL1-NEDD8	CUL1:K693-NEDD8:K33	26489.7	28662.5	30661.9	33049	165600	201222	157222	113826
CUL1-NEDD8	CUL1:K701-NEDD8:K33	16300.4	16447.1	25828.8	19889.8	98892.5	107154	97630.9	65822
CUL1-NEDD10	CSN1:K158-CUL1:K39	166540	157299	156298	135899	649341	624784	572550	575246
CUL1-NEDD8	CUL1:K701-NEDD8:K6	68859.4	63695.6	139828	99943.4	1.08478e+06	1.06489e+06	877241	937755
CUL1-NEDD12	CSN1:K153-CUL1:K39	883756	639585	939536	1.01311e+06	1.69036e+06	1.56286e+06	1.48737e+06	1.5542e+06
CUL1-NEDD8	CUL1:K693,K701-NEDD8:K6	9675.47	8267.37	21441.8	5962.77	118407	145492	102499	101793
CUL1-NEDD8	CUL1:K693-NEDD8:K6	297606	263612	620304	465269	4.70841e+06	4.73662e+06	4.68114e+06	3.84153e+06
CUL1-NEDD8	CUL1:K417-NEDD8:K6	10951.4	12620.8	20451.4	19018.9	70383.3	84580.4	81066.2	70899.1
CUL1-NEDD16	CSN1:K467-CUL1:K493	77702	60710.7	181377	160725	59577.2	69759.8	37951	40424.8
CUL1-NEDD8	CUL1:K493-NEDD8:K33	33695.2	30738.2	71972.6	40977.7	406438	486113	405949	314840
CUL1-NEDD8	CUL1:K723-NEDD8:K6	334793	379871	950887	659209	896464	1.03225e+06	1.07479e+06	976575
CUL1-NEDD19	CSN1:K467-CSN6:K108	120019	117707	309536	242270	252569	258667	167444	210027
CUL1-NEDD8	CUL1:K701-NEDD8:K11	9847.95	15222.5	17505.8	22348.4	157753	174017	125617	94041.9
CUL1-NEDD21	CSN2:K189-CUL1:K493	1.52119e+06	1.73504e+06	2.45479e+06	2.4953e+06	1.01789e+06	1.01882e+06	849480	778649
CUL1-NEDD8	CUL1:K676-NEDD8:K6	233631	202095	418471	412578	1.57967e+06	1.56889e+06	1.76688e+06	1.50326e+06
CUL1-NEDD8	CUL1:K750-NEDD8:K6	352950	408774	699806	681934	812312	832907	793408	765375
CUL1-NEDD8	CUL1:K503-NEDD8:K6	50094.4	36101	48822.5	60302.9	757890	773482	766037	665729
CUL1-NEDD8	CUL1:K493-NEDD8:K48	29039.3	32412.3	55332.6	58075	96469.5	102390	99595.1	79343.8
CUL1-NEDD8	CUL1:K596-NEDD8:K6	297866	325295	710009	444886	3.96374e+06	4.01482e+06	4.13729e+06	3.78349e+06
CUL1-NEDD8	CUL1:K493-NEDD8:K6	861824	914093	1.91305e+06	1.58585e+06	2.67098e+06	2.6005e+06	2.74215e+06	2.3454e+06
CUL1-NEDD8	CUL1:K522-NEDD8:K6	164091	186499	358317	247176	1.34008e+06	1.35774e+06	1.36686e+06	1.15513e+06
CUL1-NEDD8	CUL1:K689-NEDD8:K6	102821	121296	123334	103818	337559	519722	393302	324297
CUL1-NEDD30	CSN1:K158-CUL1:K493	180917	227990	302559	343056	97168.5	68793.5	87237.9	85152.4
CUL1-NEDD31	CSN1:K153-CSN6:K108	381263	355734	813588	623696	1.19321e+06	1.19453e+06	920644	856356
CUL1-NEDD8	CUL1:K676-NEDD8:K6	198723	178893	397491	354307	4.96752e+06	5.33678e+06	4.82663e+06	4.60495e+06
CUL1-NEDD8	CUL1:K493,K503-NEDD8:K6	14522.5	12024.5	25557.2	15248.4	238725	288515	214538	191035
CUL1-NEDD8	CUL1:K431-NEDD8:K6	292396	308541	452950	310669	1.40404e+06	1.36333e+06	1.33969e+06	1.20823e+06
CUL1-NEDD35	CSN1:K136,K137,K141-CUL1:K39	250567	293103	466931	349321	539094	473731	479528	430542
CUL1-NEDD8	CUL1:K701,K708-NEDD8:K6	67223.2	65883.2	101721	56081.5	582458	663838	517155	358424
CUL1-NEDD37	CSN1:K144-CUL1:K39	1.0647e+06	1.01137e+06	1.69985e+06	1.19774e+06	3.94903e+06	3.44603e+06	3.08641e+06	2.80842e+06
CUL1-NEDD38	CSN2:K48-CUL1:K39	504713	528945	792787	823952	634586	522488	489473	467338
CUL1-NEDD39	CSN1:K158-CUL1:K493	526868	613115	846889	962216	306504	253138	275751	232229
CUL1-NEDD8	CUL1:K676-NEDD8:K6	370203	259829	555201	461545	5.87122e+06	5.56953e+06	5.38413e+06	5.17251e+06
CUL1-NEDD8	CUL1:K493-NEDD8:K48	295027	322264	647507	657109	1.10863e+06	1.30055e+06	1.13242e+06	952454
CUL1-NEDD8	CUL1:K676,K678,K679-NEDD8:K6	44110.1	48297.2	77616.8	37678.4	660517	750161	634777	627283
CUL1-NEDD43	CSN1:K158-CSN6:K108	265256	300439	711707	511783	716327	637476	491810	520146
CUL1-NEDD8	CUL1:K751-NEDD8:K6	161581	138917	207309	258294	229215	242181	258872	220905
CUL1-NEDD8	CUL1:K464-NEDD8:K6	180044	100217	226015	239907	6.78741e+06	5.9236e+06	6.69558e+06	6.3748e+06
CUL1-NEDD46	CSN2:K73-CUL1:K522	1.04915e+06	1.10022e+06	1.30479e+06	1.24388e+06	2.96868e+06	2.37642e+06	2.33549e+06	2.25787e+06
CUL1-NEDD8	CUL1:K750-NEDD8:K22	260464	276509	387622	302346	115784	143910	130808	107402
CUL1-NEDD8	CUL1:K726-NEDD8:K54	121054	143744	149387	152448	154865	156972	165359	135325
CUL1-NEDD8	CUL1:K693-NEDD8:K33	13633.8	11242	25521.3	21504.9	110081	126285	104467	77089.6
CUL1-NEDD8	CUL1:K701-NEDD8:K33	55264.6	40884.2	46668.9	39378.6	105356	105960	114956	85969
CUL1-NEDD8	CUL1:K693-NEDD8:K6	71942.9	59435.2	148887	147382	1.51173e+06	1.47621e+06	1.37126e+06	1.33442e+06
CUL1-NEDD8	CUL1:K701-NEDD8:K54	4451.62	2500.72	4172.41	5328.26	19649.9	16979.1	13764.6	14762.4
CUL1-NEDD8	CUL1:K701-NEDD8:K6	4680.48	3584.98	7190.05	7401.99	164762	176425	147986	114120
CUL1-NEDD8	CUL1:K39-NEDD8:K54	136577	154781	263605	262410	238459	275971	230011	212113
CUL1-NEDD8	CUL1:K693,K701-NEDD8:K54	5155.54	5574.07	9933.09	4993.42	24769.2	28053.6	21537.6	20754
CUL1-NEDD8	CUL1:K701-NEDD8:K54	1138.01	2186.29	4873.98	4171.4	18943.7	14004.6	12138.4	14008.8
CUL1-NEDD8	CUL1:K693,K701-NEDD8:K33	2135.04	1803.28	2620.48	2771.77	41860.4	49437.9	33014.3	24480.7
CUL1-NEDD8	CUL1:K689-NEDD8:K33	41099	40318.4	46744	52060.2	127431	120933	106276	87613.7
CUL1-NEDD8	CUL1:K701-NEDD8:K22	20372.2	19255.8	34355.8	22319.2	45813.6	45255.5	34989.2	27026.5
CUL1-NEDD60	CSN1:K150-CUL1:K131	234716	248906	297821	251212	920827	1.03694e+06	905138	859136
CUL1-NEDD8	CUL1:K689-NEDD8:K33	42464.8	38034.2	51530.9	65879.1	140408	146612	130224	103385
CUL1-NEDD8	CUL1:K689-NEDD8:K33	11621.3	19180	30091.5	32299.1	165074	167388	136751	114303
CUL1-NEDD8	CUL1:K410-NEDD8:K33	7808.01	6740.85	13749.2	10615.4	79623.7	89587.1	61816.3	45368.5
CUL1-NEDD8	CUL1:K410-NEDD8:K33	6991.71	8988.5	12536.7	9349.67	175937	190815	149694	117898
CUL1-NEDD8	CUL1:K689-NEDD8:K33	17976.2	18119.8	34223.5	23523	167905	183642	161379	121792
CUL1-NEDD8	CUL1:K701-NEDD8:K48	12581.8	12135.5	24651.1	15646.8	20254.5	21774.8	16533.2	15408
CUL1-NEDD8	CUL1:K693,K701-NEDD8:K6	0.286096	0.517994	0	0	2382.49	3450.6	2037.5	1377.25
CUL1-NEDD68	CSN2:K263-CUL1:K493	499814	416745	852786	569743	1.36602e+06	1.16021e+06	1.01019e+06	976790
CUL1-NEDD69	CSN2:K263-CUL1:K493	127138	120744	257162	212786	342971	421132	295871	286581
CUL1-NEDD8	CUL1:K693-NEDD8:K48	44456.9	42805.5	88267.2	84146.6	136299	144704	116314	100968
CUL1-NEDD8	CUL1:K596-NEDD8:K33	18441.5	17517.7	31685.8	29332.8	156680	168257	149777	123408
CSN2-CSN4	CSN2:K361,K364-CSN4:K337	122827	149895	238857	116638	112419	125912	132651	87237.1
CSN2-CUL1	CSN2:K253,K263-CUL1:K493	76553.6	79201.1	117048	65385.8	58481.9	68232.7	55581.5	58013.1
CSN2-CSN6	CSN2:K415-CSN6:K274	981407	1.01336e+06	2.53011e+06	1.45514e+06	1.64969e+06	1.72532e+06	1.34269e+06	1.19192e+06
CSN2-CUL1	CSN2:K81-CUL1:K522	1.15152e+06	1.481e+06	2.53539e+06	1.88567e+06	3.45854e+06	3.22696e+06	2.87248e+06	2.66641e+06
CSN4-CSN6	CSN4:K251-CSN6:K75	182678	194308	287944	169739	473400	529476	399934	373820
CSN1-CUL1	CSN1:K158-CUL1:K229	49098	59627.3	78749	54371.5	175838	143373	122474	99662.8
CUL1-NEDD8	CUL1:K723-NEDD8:K54	51115	62111.3	129002	96465.8	171071	176765	173215	154823
CSN6-CUL1	CSN6:K97-CUL1:K39	237661	211440	314066	251069	334337	332248	250212	209467
CSN2-CUL1	CSN2:K143-CUL1:K39	12798.1	17042.6	33362.3	23243	17404.8	18043.5	22338.9	15085
CSN2-CUL1	CSN2:K143-CUL1:K693	13595.7	10186.8	21288.3	22919.8	15101.3	19778.6	17384.2	12170.4
CSN1-CSN2	CSN1:K264-CSN2:K143	4568.42	7035.72	15697.5	9528.2	9905.81	4800.96	5359.73	8286.54
CSN2-CUL1	CSN2:K243-CUL1:K693	25773.4	20433	35331.2	29396.1	90417.8	77077.3	57577.3	51825.8
CSN2-CUL1	CSN2:K243-CUL1:K39	39507.2	42265	83347.1	63195.3	69153.4	51401.9	33811	45223.2
CSN1-CUL1	CSN1:K97-CUL1:K693	9493.15	7841.37	8106.74	11362.9	13856.3	13696.7	10839.8	9275.06
CSN1-CUL1	CSN1:K264-CUL1:K693	34622.3	31719.5	30333.5	38454.6	68395.7	55154.2	42863.2	38303
CSN1-CUL1	CSN1:K153-CUL1:K39	99212.7	84436.4	168286	155756	236489	259126	286157	244147
CSN1-CSN2	CSN1:K153-CSN2:K143	34659	35116.5	81372.8	50245	33632.5	24525.8	30878.5	37466
CSN1-CUL1	CSN1:K158-CUL1:K39	36206.4	30729	38203.5	24899.2	141781	133193	134322	125597
CSN1-CUL1	CSN1:K264-CUL1:K39	99827.6	111763	126680	117780	158725	140552	139310	127652
CSN1-CUL1	CSN1:K158-CUL1:K39	112144	95748.6	125739	95536.4	500511	346481	0	483852
CSN1-CUL1	CSN1:K153-CUL1:K39	90270.1	74441.3	136236	122966	280678	209235	221759	178168
CSN1-CUL1	CSN1:K158-CUL1:K39	80103.4	65491.6	95195.6	66437.9	337166	314584	307926	328010
CSN2-CUL1	CSN2:K43-CUL1:K39	57717.8	63168	103900	104401	59599.6	49061.4	51774.5	55135.7
CSN1-CSN5	CSN1:K467-CSN5:K302	54655.7	60042.1	85665	70086.9	63637.9	66454.8	61164.9	61319.6
CSN2-CUL1	CSN2:K154-CUL1:K39	251696	204947	365120	333172	179026	151471	212706	160824
CSN1-CUL1	CSN1:K153-CUL1:K39	41249.9	31909.2	54510.4	43076.5	85673.4	84572.3	77677.4	70742
CSN1-CUL1	CSN1:K158-CUL1:K39	131070	139053	171289	137419	526890	451445	429728	441732
CSN1-CUL1	CSN1:K153-CUL1:K39	1.14552e+06	824590	1.63002e+06	1.43417e+06	2.81737e+06	2.48483e+06	2.74624e+06	2.40968e+06
CSN1-CUL1	CSN1:K422-CUL1:K39	138408	138139	179141	149794	154418	121759	120231	133764
CSN5-RBX1	CSN5:K302-RBX1:K25	65779.3	62561.1	50089.2	73287.5	79652.4	78983.3	88043.9	88240.7
CSN1-CSN5	CSN1:K153-CSN5:K302	131885	104602	258682	204435	239725	209037	234267	182021
CSN1-CSN2	CSN1:K153-CSN2:K154	103505	75357.5	163227	124552	77682	83805.1	111222	99705.5
CSN1-CUL1	CSN1:K467-CUL1:K596	46273.7	45269.1	75917.6	61886.8	42923	40080.5	33418.2	43443.5
CUL1-NEDD8	CUL1:K701-NEDD8:K22	24583.2	25816.2	45348.6	18881	117081	121821	91568.3	94012.1
CUL1-NEDD8	CUL1:K493,K503-NEDD8:K33	9615.05	14547.8	20493.7	9019.66	162095	200841	152077	127633
CUL1-NEDD8	CUL1:K596-NEDD8:K33	20482.7	20792.1	47291.1	35491.5	138163	163913	132954	109135
CUL1-NEDD8	CUL1:K750-NEDD8:K33	75305.1	90952.7	174613	159426	118715	135835	119029	98970.8
CUL1-NEDD8	CUL1:K503-NEDD8:K33	9331.3	8381.02	15337	12298.1	169498	184209	164484	134447
CUL1-NEDD8	CUL1:K596-NEDD8:K54	6084.11	5402.96	10985.7	7804.09	13269.2	13831.6	11903.9	9268.36
CUL1-NEDD8	CUL1:K723-NEDD8:K6	91754.1	90291.3	114115	95573.6	99314.7	109576	109081	91185.7
CSN1-CSN4	CSN1:K153-CSN4:K200	363411	287562	660123	486780	112127	106675	116604	109065
CUL1-NEDD8	CUL1:K701-NEDD8:K22	11848.5	9178.8	23186.3	14920.4	54650.8	59842.4	57532.5	31582.2
CUL1-NEDD8	CUL1:K493-NEDD8:K33	47720.7	48520.7	96163.7	62833.5	787958	889192	733066	610126
CSN1-CUL1	CSN1:K467-CUL1:K493	189649	100982	136610	232581	82708.3	76278.2	61758.5	49644.6
CUL1-NEDD8	CUL1:K493-NEDD8:K33	6297.93	8801.09	18258.8	10090.6	135706	159995	138731	104114
CUL1-NEDD8	CUL1:K596-NEDD8:K33	7025.95	9788.58	15256.4	9142.02	27026.8	22431.3	21938.4	19245.4
CUL1-NEDD8	CUL1:K689-NEDD8:K33	9644.74	10893.2	21657.9	15277.2	125509	130275	102584	94544.2
CUL1-NEDD8	CUL1:K676-NEDD8:K33	135000	143291	247565	227172	1.571e+06	1.62022e+06	1.46812e+06	1.1705e+06
CSN2-CSN5	CSN2:K364-CSN5:K299	495822	533467	1.02146e+06	837238	807402	679041	642220	665213
CSN1-CUL1	CSN1:K467-CUL1:K493	207112	198231	553600	435493	124077	88685.1	84660.3	100861
CSN1-CUL1	CSN1:K150-CUL1:K39	306261	367407	590327	420588	1.41434e+06	1.0981e+06	1.2055e+06	1.01004e+06
CSN1-CUL1	CSN1:K141-CUL1:K39	128472	127343	199982	199216	250918	238628	244840	256560
CSN2-CUL1	CSN2:K43-CUL1:K522	764569	703337	1.42994e+06	1.23595e+06	2.2806e+06	2.00329e+06	2.01106e+06	1.70431e+06
CSN2-CUL1	CSN2:K43-CUL1:K522	345871	369942	580484	625438	1.16356e+06	1.06361e+06	857046	866362
CSN1-RBX1	CSN1:K467-RBX1:K105	87652.8	62868.4	129522	110562	81980.5	58436.2	56904.8	53404.1
CSN2-RBX1	CSN2:K43-RBX1:K25	180248	194180	323348	217007	251016	226704	225432	187323
CSN2-CUL1	CSN2:K189-CUL1:K493	20980.2	20806.1	34226.5	33592.7	15544.6	15158.5	13724.6	12881.6
CSN1-CUL1	CSN1:K153-CUL1:K596	77023.9	66519.9	105758	100214	85765.9	74155.3	80832.8	72403.5
CSN1-CSN6	CSN1:K158-CSN6:K108	390841	389927	785059	676720	1.02947e+06	919426	712397	610710
CSN1-CUL1	CSN1:K153-CUL1:K93	227251	195471	283449	315879	547191	559107	536898	489219
CSN1-CSN6	CSN1:K158-CSN6:K108	65448.1	68490.6	140363	111339	184405	161415	121382	112919
CUL1-NEDD8	CUL1:K417-NEDD8:K6	39223.5	35481.6	88184.1	65242	583645	602029	613736	543982
CSN1-CUL1	CSN1:K153-CUL1:K93	289960	235997	316410	374638	633679	599831	600719	524989
CUL1-NEDD8	CUL1:K689-NEDD8:K33	14964.8	12299.1	28647.7	24191.9	109291	112715	91475	71053.9
CUL1-NEDD8	CUL1:K701-NEDD8:K11	30965.1	38612.2	69738.5	43780.7	148765	154568	121244	99822.9
CSN2-CUL1	CSN2:K189-CUL1:K493	80505.8	94709.8	139781	143619	62928.7	62344	45997.6	43628.8
CSN1-CUL1	CSN1:K158-CUL1:K493	470639	527055	548168	701362	221837	240414	209755	216885
CSN1-CSN2	CSN1:K153-CSN2:K170	468275	352746	888739	703196	362083	362885	476172	439219
CSN1-RBX1	CSN1:K467-RBX1:K105	236803	207446	445013	298222	281087	260348	216499	178236
CUL1-NEDD8	CUL1:K701-NEDD8:K22	163252	191856	396220	154370	1.08978e+06	1.00733e+06	782708	780698
CUL1-NEDD8	CUL1:K750-NEDD8:K54	215604	237978	459521	389421	213990	247213	218743	206618
CSN2-CUL1	CSN2:K189-CUL1:K493	10944.3	13744	16593.6	16095.4	7747.28	6635.15	4766.65	5103.8
CSN2-CUL1	CSN2:K43-CUL1:K522	271869	272955	466323	473613	862879	777647	761460	653304
CSN1-CUL1	CSN1:K158-CUL1:K93	61692.2	65447	93724.3	84597.1	102544	108536	95046	97991
CSN1-CSN2	CSN1:K158-CSN2:K170	183547	199605	476042	320716	172952	160873	176683	208060
CUL1-NEDD8	CUL1:K750-NEDD8:K54	19767.5	25653.9	41686.4	33613.3	25307.5	24513.5	23725.9	21792.7
CSN2-CUL1	CSN2:K73-CUL1:K522	212357	263337	282445	337188	642440	558931	591137	596289
CUL1-NEDD8	CUL1:K417-NEDD8:K6	67300	61043.6	135503	91142.2	666763	734497	777386	689692
CUL1-NEDD8	CUL1:K417-NEDD8:K6	65318.5	61158.4	165941	111258	1.14065e+06	1.2773e+06	1.23027e+06	1.04202e+06
CSN1-CUL1	CSN1:K144-CUL1:K39	648326	660560	1.15837e+06	801871	2.86449e+06	2.57404e+06	2.40512e+06	2.01531e+06
CSN1-CUL1	CSN1:K158-CUL1:K93	182456	162782	208087	279431	342829	343515	328132	324060
CUL1-NEDD8	CUL1:K750-NEDD8:K6	431249	440912	1.02514e+06	916686	1.18488e+06	1.30296e+06	1.25871e+06	1.14824e+06
CUL1-NEDD8	CUL1:K693,K701-NEDD8:K11	10232.9	12824.3	17265.5	12871.7	39630	43797.7	36383.6	24541.8
CUL1-NEDD8	CUL1:K417-NEDD8:K6	12807.8	12433.3	24526	21370.1	190500	213070	218082	177618
CSN1-CUL1	CSN1:K158-CUL1:K493	135627	161427	239752	263562	71240.8	62534.3	56517.2	59872
CUL1-NEDD8	CUL1:K522-NEDD8:K6	91947.6	84965.2	228551	199481	1.11258e+06	1.02389e+06	0	1.047e+06
CUL1-NEDD8	CUL1:K693,K701-NEDD8:K22	22108.3	23392.7	28713.9	12426.6	42387.6	42315.4	31607.9	32944.7
CUL1-NEDD8	CUL1:K596-NEDD8:K6	238227	252042	540481	425152	2.99373e+06	2.90124e+06	3.31305e+06	2.97932e+06
CSN2-CSN4	CSN2:K170-CSN4:K25	61474.6	89475.2	109179	78780.2	62972.5	67852.1	87528.7	90324.7
CUL1-NEDD8	CUL1:K723-NEDD8:K48	60203.9	63569.9	144639	155713	234332	278654	219858	222892
CSN1-CUL1	CSN1:K153-CUL1:K493	763883	685214	849334	1.03139e+06	190902	163847	179443	146730
CSN1-CUL1	CSN1:K144-CUL1:K39	423338	417035	681407	497666	1.56252e+06	1.55979e+06	1.20728e+06	1.2091e+06
CUL1-NEDD8	CUL1:K676-NEDD8:K33	67284.9	63365.5	118633	107249	168421	143512	168792	158620
CSN4-CUL1	CSN4:K200-CUL1:K750	142064	162021	265712	200336	111817	100936	96614.6	92786.3
CSN4-CUL1	CSN4:K25-CUL1:K493	503134	610628	1.31302e+06	1.10699e+06	230260	192777	202505	193381
CUL1-NEDD8	CUL1:K750-NEDD8:K6	409641	402557	805636	770753	863648	886343	956816	845610
CSN2-CUL1	CSN2:K73-CUL1:K522	734440	816379	887586	1.01904e+06	2.21845e+06	2.01477e+06	1.72578e+06	1.78342e+06
CSN3-CUL1	CSN3:K281-CUL1:K410	45530.6	32529.5	78920.7	59850.5	50643.9	50216.3	41423.8	42282.5
CSN1-CSN6	CSN1:K153-CSN6:K108	101066	103860	210908	177438	258880	244875	211280	169712
CSN2-CUL1	CSN2:K189-CUL1:K375	1.08649e+06	1.24196e+06	2.15395e+06	1.23185e+06	1.04512e+06	1.06985e+06	870385	663850
CSN1-CUL1	CSN1:K150,K153-CUL1:K39	86755	102991	208875	126290	215558	215594	187552	180314
CUL1-NEDD8	CUL1:K750-NEDD8:K6	203640	211255	396074	332771	430676	475194	484276	412026
CUL1-NEDD8	CUL1:K676-NEDD8:K6	117937	115011	176005	189839	1.09402e+06	1.05521e+06	1.13146e+06	1.00272e+06
CSN1-CUL1	CSN1:K250-CUL1:K39	447495	598087	1.13063e+06	689126	647161	553374	664765	589543
CSN2-CUL1	CSN2:K48-CUL1:K39	132258	125274	185539	180972	193934	166445	154316	155072
CSN1-CSN3	CSN1:K153-CSN3:K243	36858.7	28676.8	66535	56519.3	52675	54793.4	58866.7	52460.3
CUL1-NEDD8	CUL1:K503-NEDD8:K6	10792.8	13210.5	14397.1	14154.5	157716	180274	191512	146201
CUL1-NEDD8	CUL1:K750-NEDD8:K6	220278	229971	448204	430121	478268	522490	535209	489885
CSN1-CSN3	CSN1:K150-CSN3:K281	277356	205938	514477	354090	370351	338958	310975	281489
CUL1-NEDD8	CUL1:K689-NEDD8:K6	17144.4	16158	37078.9	26896.8	289315	296323	251331	253692
CSN2-CUL1	CSN2:K73-CUL1:K522	349898	411529	469960	433866	931418	838828	786941	814401
CSN1-CUL1	CSN1:K158-CUL1:K493	87182.4	94908.5	146446	159649	46049.6	38502.4	38427.6	43214.1
CSN1-CUL1	CSN1:K136,K137,K141-CUL1:K39	2.2307e+06	2.84321e+06	4.46962e+06	1.7209e+06	5.86766e+06	5.42126e+06	4.39862e+06	4.5089e+06
CSN2-CUL1	CSN2:K154-CUL1:K493	65959.7	70155.7	79042.3	103134	63142.8	58416.6	67667.6	58140.6
CUL1-NEDD8	CUL1:K468-NEDD8:K6	39817.8	43529.3	81653.1	66969.9	525504	535257	520923	521905
CUL1-NEDD8	CUL1:K464-NEDD8:K33	56120.5	55053.7	89685.7	78027.5	162527	177156	135884	127393
CUL1-NEDD8	CUL1:K417-NEDD8:K6	228463	239114	543778	408912	4.75688e+06	5.46152e+06	4.69072e+06	4.6022e+06
CUL1-NEDD8	CUL1:K503-NEDD8:K6	48028.4	19064.4	49569.8	43255.7	1.45518e+06	1.40882e+06	1.6163e+06	1.31955e+06
CUL1-NEDD8	CUL1:K693-NEDD8:K11	10362.8	11673.1	17772	15691.9	74788	79506.4	59754.4	49115.3
CSN1-CUL1	CSN1:K158-CUL1:K337	472797	496774	1.02377e+06	570128	661329	566762	524318	515259
CUL1-NEDD8	CUL1:K375-NEDD8:K54	38768.4	35713.8	67952.5	62017.7	114959	109643	110025	88039.9
CSN2-CUL1	CSN2:K415-CUL1:K39	132338	119071	258368	187886	195035	192819	153714	163963
CUL1-NEDD8	CUL1:K493-NEDD8:K6	51872.1	68775.9	131985	114908	198392	223640	200113	189630
CUL1-NEDD8	CUL1:K689-NEDD8:K6	28072.3	25886.8	48590.9	37824.2	345528	353179	350248	302004
CUL1-NEDD8	CUL1:K468-NEDD8:K33	79971.4	91736.6	168952	119238	527119	484178	457012	394843
CSN4-CUL1	CSN4:K25-CUL1:K493	405389	452507	961710	915752	192469	132748	140602	140419
CUL1-NEDD8	CUL1:K701-NEDD8:K6,K11	23370.6	27446.4	38674.3	25255.4	118253	139716	119858	86856.1
CUL1-NEDD8	CUL1:K464-NEDD8:K33	49272.8	34591.3	61651.5	47467.5	841801	855226	788944	655004
CUL1-NEDD8	CUL1:K676-NEDD8:K6	521467	563752	1.26433e+06	1.20615e+06	1.54542e+07	1.47582e+07	1.40276e+07	1.44714e+07
CSN1-CUL1	CSN1:K150-CUL1:K189	128827	148879	195829	137517	345810	303239	266007	232444
CUL1-NEDD8	CUL1:K689-NEDD8:K6	20815.1	28839.1	51739.9	39994.3	336601	322417	322549	271751
CUL1-NEDD8	CUL1:K493-NEDD8:K6	3.41375e+06	3.97967e+06	8.32097e+06	6.7414e+06	1.11805e+07	1.14626e+07	1.21662e+07	9.88001e+06
CUL1-NEDD8	CUL1:K431-NEDD8:K6	151987	192469	249868	229253	2.71913e+06	2.58079e+06	2.56074e+06	2.23046e+06
CUL1-NEDD8	CUL1:K689-NEDD8:K6	24471.1	29271.1	39858.3	38091.8	135015	124001	136071	105947
CSN1-CUL1	CSN1:K438-CUL1:K39	176328	181780	385708	284247	589968	537207	542371	480183
CSN1-CUL1	CSN1:K158-CUL1:K337	258926	298414	548657	315895	426376	384071	335097	332274
CUL1-NEDD8	CUL1:K676-NEDD8:K6	122618	115572	253107	202765	3.32833e+06	3.45648e+06	3.06786e+06	2.86203e+06
CSN6-CUL1	CSN6:K102-CUL1:K39	166585	197677	294506	247261	298140	253610	280558	272956
CUL1-NEDD8	CUL1:K596-NEDD8:K48	14909.3	15267.3	28338.1	29373.8	118113	141089	129781	105264
CUL1-NEDD8	CUL1:K503-NEDD8:K6	353425	238449	459218	740728	1.90523e+07	1.83324e+07	1.917e+07	1.78265e+07
CSN1-CUL1	CSN1:K136,K137,K141-CUL1:K39	1.56801e+06	1.91676e+06	3.20441e+06	1.42847e+06	4.0956e+06	4.29244e+06	3.21486e+06	3.30461e+06
CUL1-NEDD8	CUL1:K689-NEDD8:K6	25955	22053.4	45379.8	37861.8	261671	251533	242296	233611
CUL1-NEDD8	CUL1:K503-NEDD8:K48	19296.9	18579.8	30139.1	39416.4	100361	93826.7	107214	72599.8
CUL1-NEDD8	CUL1:K596-NEDD8:K48	46376.9	53700.7	100012	105533	505948	504408	502588	423798
CUL1-NEDD8	CUL1:K689-NEDD8:K6	185080	186604	348088	263453	1.69919e+06	1.79644e+06	1.65068e+06	1.6056e+06
CSN1-CUL1	CSN1:K153-CUL1:K337	138301	121111	238993	184078	157605	167197	162513	121330
CUL1-NEDD8	CUL1:K676,K678-NEDD8:K6	37898.9	23965.6	70636.3	39141.2	654090	740432	683967	628577
CSN1-CUL1	CSN1:K153-CUL1:K93	264953	260141	621227	456599	659391	565159	627655	558389
CUL1-NEDD8	CUL1:K676-NEDD8:K6	286466	180127	366121	398414	3.47753e+06	3.52677e+06	3.59769e+06	3.26945e+06
CUL1-NEDD8	CUL1:K689-NEDD8:K6	57625	52143.7	160880	110033	1.45675e+06	1.53249e+06	1.36536e+06	1.29429e+06
CSN1-CUL1	CSN1:K150,K153,K158-CUL1:K39	19652.6	24243.5	34926	17450.3	41127.4	45783.6	34568.2	37701.6
CSN2-CUL1	CSN2:K415-CUL1:K39	192960	178454	316192	220539	356429	378729	327706	256392
CSN2-CUL1	CSN2:K73-CUL1:K522	732893	770616	750915	858638	1.55427e+06	1.23892e+06	1.37528e+06	1.36958e+06
CUL1-NEDD8	CUL1:K689-NEDD8:K6	398578	325611	816020	698193	7.16483e+06	7.20653e+06	6.83416e+06	6.34935e+06
CSN1-CUL1	CSN1:K158-CUL1:K337	611670	710283	1.35529e+06	750116	963118	917479	748323	717417
CSN1-CUL1	CSN1:K153,K158-CUL1:K493	64867	59047.5	144248	113250	26593.6	28853.5	26720.4	22909.7
CSN1-CUL1	CSN1:K158-CUL1:K93	373577	431248	872242	715651	752695	688167	645889	688927
CSN1-CSN5	CSN1:K250-CSN5:K299	6.13921e+06	6.96559e+06	1.78782e+07	1.85609e+07	2.40681e+06	1.86863e+06	1.97018e+06	2.03849e+06
CSN2-CUL1	CSN2:K364-CUL1:K493	164823	169461	205351	292392	117196	104250	125903	107481
CSN1-CSN5	CSN1:K250-CSN5:K299	501814	548602	1.40407e+06	1.41203e+06	187990	188635	163599	175132
CSN2-CUL1	CSN2:K43,K48-CUL1:K39	34770.9	35596.3	73382.1	43572.4	42104.3	40873.4	34193.8	26221.4
CSN2-CSN5	CSN2:K415-CSN5:K302	159661	161806	306948	209919	220364	203384	176946	171173
CUL1-NEDD8	CUL1:K676,K678-NEDD8:K6	127051	157120	186540	154380	655769	771772	715036	687751
CSN2-CUL1	CSN2:K170-CUL1:K493	959520	1.06153e+06	1.2454e+06	1.22259e+06	767337	790233	778549	796700
CSN2-CUL1	CSN2:K77-CUL1:K522	351864	388395	591545	588342	985654	965954	917385	882956
CUL1-NEDD8	CUL1:K431-NEDD8:K6	626631	610963	1.29279e+06	911061	7.53989e+06	8.3796e+06	7.68318e+06	7.22277e+06
CSN2-CUL1	CSN2:K77-CUL1:K522	343002	381018	636483	621507	1.07394e+06	962168	930959	964646
CUL1-NEDD8	CUL1:K676,K678,K679-NEDD8:K6	17879.1	27967.8	38240	26819.9	388826	408177	408202	376103
CUL1-NEDD8	CUL1:K750-NEDD8:K48	87933.5	105732	158808	184464	163910	194516	182722	163476
CUL1-NEDD8	CUL1:K493-NEDD8:K6	102254	116045	232232	187805	295986	292453	271613	256099
CSN6-CUL1	CSN6:K102-CUL1:K39	173107	222169	265280	276184	342573	342686	287683	251159
CUL1-NEDD8	CUL1:K596-NEDD8:K48	134436	124745	294659	265846	1.50103e+06	1.56249e+06	1.41332e+06	1.19417e+06
CSN2-CSN5	CSN2:K415-CSN5:K299	632739	695939	1.33602e+06	980918	907546	858496	736582	651589
CSN2-CUL1	CSN2:K77-CUL1:K522	94045.5	99216.9	149564	152410	238070	214214	208473	184879
CSN2-CUL1	CSN2:K56-CUL1:K701	36714.3	33031.3	51961.9	64865.6	179311	145866	84693	92635.5
CSN1-CUL1	CSN1:K153-CUL1:K93	233575	245161	528894	394752	579374	545559	518120	443506
CUL1-NEDD8	CUL1:K503-NEDD8:K48	79149.6	78573.1	160045	200892	681534	776301	712394	599812
CSN2-NEDD8	CSN2:K48-NEDD8:K6	227274	226651	451455	309002	371398	328719	319267	286942
CSN2-CUL1	CSN2:K170-CUL1:K493	722641	707857	1.36189e+06	1.17543e+06	906343	871404	897006	768343
CSN2-CUL1	CSN2:K253-CUL1:K39	297807	271603	428258	341106	229561	247499	218623	198801
CSN1-CSN2	CSN1:K264-CSN2:K415	232949	255598	372210	347216	270778	294525	286670	242202
CUL1-NEDD8	CUL1:K689-NEDD8:K6	47096	57026.3	108873	73965.5	360892	382429	345728	299206
CSN2-CUL1	CSN2:K64-CUL1:K39	296368	336701	603504	495308	333949	312762	262447	226840
CSN2-CUL1	CSN2:K73-CUL1:K522	7.22111e+06	8.19501e+06	9.44059e+06	9.56042e+06	2.21951e+07	1.79675e+07	1.61513e+07	1.74173e+07
CUL1-NEDD8	CUL1:K468-NEDD8:K6	70783.7	68841.1	80041.8	80487.7	516387	509379	519986	476202
CSN2-CUL1	CSN2:K77-CUL1:K522	96613.2	105171	160721	158935	259236	231962	206702	211328
CSN1-CUL1	CSN1:K158-CUL1:K93	365706	498534	659564	561557	650639	614536	565134	578578
CSN2-CUL1	CSN2:K77-CUL1:K522	109965	133115	173682	185845	249689	218707	223090	224271
CUL1-NEDD8	CUL1:K468-NEDD8:K6	70161.4	47313.8	91079.2	106818	1.48926e+06	1.3183e+06	1.54332e+06	1.53407e+06
CUL1-NEDD8	CUL1:K522-NEDD8:K22	55989.2	83333.8	189595	152320	355309	420913	351569	255074
CSN1-CSN2	CSN1:K153-CSN2:K415	411020	350654	735292	564804	544535	606331	555256	474739
CSN2-CUL1	CSN2:K77-CUL1:K522	303372	405008	466558	529859	855318	832299	762862	806511
CUL1-NEDD8	CUL1:K493-NEDD8:K48	1.82855e+06	1.87364e+06	3.38493e+06	4.01861e+06	6.92269e+06	8.23112e+06	7.53637e+06	5.96403e+06
CUL1-NEDD8	CUL1:K464-NEDD8:K6	123453	94554.1	154974	213685	5.02857e+06	0	515280	4.87607e+06
CSN2-CSN5	CSN2:K415-CSN5:K302	224572	198536	422278	306964	276178	278620	281821	216494
CSN4-CUL1	CSN4:K188-CUL1:K750	69822	74129.6	122879	100440	104572	113087	103707	100221
CUL1-NEDD8	CUL1:K459-NEDD8:K6	325198	303251	536265	530141	1.15186e+06	1.06593e+06	943815	919911
CSN2-CUL1	CSN2:K263-CUL1:K503	91563.8	94704	191770	107897	366910	337976	248372	282166
CUL1-NEDD8	CUL1:K596-NEDD8:K22	362314	424022	848236	645199	1.36387e+06	1.61221e+06	1.3598e+06	1.07344e+06
CUL1-NEDD8	CUL1:K751-NEDD8:K54	366240	385579	643748	555091	265648	262628	233623	205869
CUL1-NEDD8	CUL1:K522-NEDD8:K22	42666.3	50586.8	114715	111415	224385	260076	216407	145521
CSN1-CSN2	CSN1:K422-CSN2:K415	294439	281463	326898	279837	262250	281420	288708	267957
CSN2-CUL1	CSN2:K64-CUL1:K39	354670	382354	689151	573136	376613	391086	319082	277845
CSN1-CUL1	CSN1:K150-CUL1:K93	322096	333072	446257	618247	1.11156e+06	1.06033e+06	869756	894856
CSN1-CSN2	CSN1:K136,K137,K141-CSN2:K170	148464	204081	292909	138796	146600	137512	133766	114400
CSN1-CSN2	CSN1:K438-CSN2:K364	177483	175884	310665	224707	231146	202729	211432	218272
CSN2-CUL1	CSN2:K263-CUL1:K493	38041.6	43478.5	68927.6	54953.9	106986	102588	86258.1	83132.8
CUL1-NEDD8	CUL1:K759-NEDD8:K27	20716.8	30094.1	31648.2	37585.6	257074	242604	207656	165269
CSN2-CUL1	CSN2:K263-CUL1:K493	17987	14690.8	12749	17723.5	38476	38775.4	31475.1	30493.6
CSN2-CUL1	CSN2:K81-CUL1:K522	41777	52566.1	118995	86889.4	134834	132765	122252	116292
CSN1-CSN6	CSN1:K153-CSN6:K102	348960	331414	665271	593009	727155	692309	579223	505013
CSN2-CUL1	CSN2:K154-CUL1:K515	92997.2	95556.1	148476	75890.6	126742	126004	91501.3	86383.4
CUL1-NEDD8	CUL1:K464-NEDD8:K6	90843.8	72901.4	113779	142964	3.06114e+06	2.69114e+06	0	2.68111e+06
CSN2-CUL1	CSN2:K263-CUL1:K493	90278.3	87697.3	147593	111767	240203	210219	182806	170805
CSN2-CUL1	CSN2:K263-CUL1:K503	552462	575180	1.03976e+06	742343	2.35208e+06	2.16224e+06	1.43513e+06	1.49676e+06
CSN2-CUL1	CSN2:K263-CUL1:K503	69096.8	69146.9	132021	73608.2	215244	196692	147788	133956
CSN2-CUL1	CSN2:K300-CUL1:K750	57184.8	67670.2	89153.4	83881.2	123179	124903	108433	104183
CUL1-NEDD8	CUL1:K177-NEDD8:K48	159465	174045	243124	235868	236104	239673	243205	210625
CSN1-CUL1	CSN1:K248-CUL1:K493	53342.8	58334.7	52649.3	70732.9	32348.1	36864.3	34311.8	26563.3
CUL1-NEDD8	CUL1:K708-NEDD8:K6	420281	393078	573896	582829	1.25519e+06	1.5593e+06	1.26911e+06	960206
CSN2-CUL1	CSN2:K56-CUL1:K39	241981	227463	390487	371904	328576	309947	309044	267996
CSN1-CUL1	CSN1:K136,K137-CUL1:K93	324340	432278	845737	489245	555323	635036	705508	503922
CSN1-CSN4	CSN1:K337-CSN4:K337	220111	220137	463787	316982	296723	236723	243921	222180
CUL1-NEDD8	CUL1:K676-NEDD8:K22	323642	335806	660566	521192	1.383e+06	1.62654e+06	1.36504e+06	974281
CUL1-NEDD8	CUL1:K751-NEDD8:K6	600649	584904	1.09518e+06	1.28458e+06	1.13927e+06	1.31552e+06	1.27822e+06	1.20238e+06
CSN2-CSN6	CSN2:K415-CSN6:K108	678825	677098	1.63624e+06	1.07534e+06	943443	886032	761218	705827
CSN1-CSN2	CSN1:K451-CSN2:K415	182529	190859	353288	245172	207766	200005	212800	193208
CUL1-NEDD8	CUL1:K759-NEDD8:K54	50057.2	49943.7	99976.5	73932.4	189102	171930	143510	125221
CSN2-CUL1	CSN2:K81-CUL1:K522	107844	129887	217745	183003	303899	270174	235996	249364
CSN2-CUL1	CSN2:K81-CUL1:K522	155366	182524	314275	261113	412251	406814	332251	332170
CUL1-NEDD8	CUL1:K726-NEDD8:K6	402183	361675	661810	678008	1.23644e+06	1.4733e+06	954396	927109
CSN2-CUL1	CSN2:K81-CUL1:K522	128864	142965	270076	205487	356273	320817	305560	291197
CSN1-CUL1	CSN1:K153-CUL1:K131	153766	108480	199641	161343	483144	530891	512012	414003
CSN2-CSN5	CSN2:K415-CSN5:K180	175945	149177	367102	218161	158557	147845	156941	130816
CSN1-CUL1	CSN1:K183-CUL1:K93	152782	158528	360570	234221	405432	419391	372253	310408
CSN1-CUL1	CSN1:K153-CUL1:K185	422415	373564	530386	437457	1.42938e+06	1.25194e+06	1.14223e+06	955619
CSN2-CUL1	CSN2:K225-CUL1:K493	525888	507710	813554	855920	890932	855609	706221	576192
CUL1-NEDD8	CUL1:K578-NEDD8:K6	199629	198410	408924	314740	4.83736e+06	5.57338e+06	4.7333e+06	4.31196e+06
CSN1-CUL1	CSN1:K158-CUL1:K229	28364.8	32689.3	51145.7	35574.9	96329.7	92021	74430.2	60483.8
CSN4-CSN6	CSN4:K251-CSN6:K75	101874	100951	135360	95221.9	194132	251131	239477	214825
CSN2-CSN6	CSN2:K415-CSN6:K274	574244	574544	1.33881e+06	828638	963530	896169	644602	668501
CSN2-CUL1	CSN2:K81-CUL1:K522	30129.8	32521.9	47146.4	40306.5	64960.5	59518.4	51500.5	51465.6
CSN2-CUL1	CSN2:K81-CUL1:K522	978262	1.1056e+06	2.1623e+06	1.53526e+06	2.75477e+06	2.55534e+06	2.18696e+06	2.3047e+06
CUL1-NEDD8	CUL1:K464-NEDD8:K48	116962	109404	158771	150838	255776	268845	242403	215457
CSN1-CUL1	CSN1:K150-CUL1:K177	633224	759912	1.06339e+06	748455	1.60416e+06	1.3516e+06	1.40837e+06	1.11822e+06
CUL1-NEDD8	CUL1:K726-NEDD8:K54	33954.6	35664.7	64052.9	52729	35934.3	35543.6	37509.1	31258.5
CSN2-CUL1	CSN2:K81-CUL1:K750	211607	157573	160657	146105	153578	210307	329381	182725
CUL1-NEDD8	CUL1:K515-NEDD8:K6	24392.5	93400.1	78691.8	47889.8	159029	111667	100945	90408.8
CSN2-CUL1	CSN2:K81-CUL1:K522	573453	684034	1.23334e+06	925759	1.44384e+06	1.42771e+06	1.29269e+06	1.24607e+06
CSN2-CUL1	CSN2:K157-CUL1:K515	120775	167620	247066	104137	198986	177631	136446	165570
CSN2-CUL1	CSN2:K81-CUL1:K522	165257	192092	348723	248908	492085	424078	359305	362266
CUL1-NEDD8	CUL1:K759-NEDD8:K6	174264	216561	381200	372745	1.90046e+06	2.07127e+06	2.14206e+06	1.88432e+06
CSN1-CUL1	CSN1:K158-CUL1:K117	11554.6	12237.4	15797.3	15658.3	15935.9	13679	13591.4	12666.6
CSN1-CUL1	CSN1:K158-CUL1:K97	28261.6	30185.9	49424	57908.8	47903.4	47248.7	36905.6	41402.4
CUL1-NEDD8	CUL1:K759-NEDD8:K6	314137	265618	457653	611194	2.67954e+06	3.12019e+06	3.05041e+06	2.1365e+06
CUL1-NEDD8	CUL1:K464,K468,K472-NEDD8:K33	111763	138169	156882	148549	306555	347000	335501	246543
CSN2-CUL1	CSN2:K81-CUL1:K522	191538	212762	381877	262897	507648	509844	453995	439187
CSN1-CUL1	CSN1:K158-CUL1:K229	229426	296507	385746	255336	907423	831721	637167	623290
CSN2-CUL1	CSN2:K64-CUL1:K750	504223	513888	877137	829364	2.07019e+06	1.9219e+06	1.87704e+06	1.58349e+06
CSN2-NEDD8	CSN2:K56-NEDD8:K6	145465	136234	278597	257542	592815	549702	470659	398385
CSN4-CSN6	CSN4:K251-CSN6:K75	1.08862e+06	1.39312e+06	1.5408e+06	564368	3.54251e+06	3.95495e+06	3.28225e+06	2.92756e+06
CSN1-CSN6	CSN1:K438-CSN6:K75	520412	696212	1.35242e+06	676000	728223	727430	457012	525315
CSN1-CUL1	CSN1:K150-CUL1:K131	71728.5	78415.4	99065.8	64560.8	399569	450451	411089	386496
CUL1-RBX1	CUL1:K578-RBX1:K105	701295	894986	2.03329e+06	1.29301e+06	774774	737094	671808	795508
CSN1-CUL1	CSN1:K150-CUL1:K131	147889	153489	141613	150652	335262	379452	379260	350477
CSN1-CSN2	CSN1:K317-CSN2:K212,K213	29723	26540.1	44871	24294	19724	28592.4	20527	18776.9
CSN2-CUL1	CSN2:K64-CUL1:K750	183680	225586	359656	271359	767221	676645	620254	516092
CUL1-NEDD8	CUL1:K578-NEDD8:K48	118497	129502	208300	233629	305529	364969	306173	244618
CUL1-NEDD8	CUL1:K435|K432-NEDD8:K6	69034.5	64566.2	99317.5	80580.2	206434	214645	239855	155330
CSN2-CSN6	CSN2:K415-CSN6:K274	2.14483e+07	2.06003e+07	4.95805e+07	3.00118e+07	3.626e+07	3.63363e+07	2.5398e+07	2.49629e+07
CSN2-CUL1	CSN2:K81-CUL1:K522	2.84684e+06	3.15597e+06	5.9784e+06	4.48097e+06	7.78722e+06	7.4033e+06	6.35294e+06	5.96906e+06
CSN2-NEDD8	CSN2:K56-NEDD8:K6	361530	402433	842324	596319	2.12972e+06	1.8872e+06	1.78321e+06	1.52225e+06
CUL1-NEDD8	CUL1:K464,K468,K472-NEDD8:K6	22586.3	18189.4	20837.9	19661.7	240576	335234	280464	230902
CSN2-CUL1	CSN2:K157-CUL1:K515	148276	227162	356836	168733	267060	273154	177995	184243
CSN2-CSN4	CSN2:K361,K364-CSN4:K337	3.00586e+06	3.30765e+06	6.12147e+06	2.69349e+06	2.95349e+06	3.21941e+06	2.27702e+06	2.26968e+06
CSN2-NEDD8	CSN2:K56-NEDD8:K48	116758	121874	177065	168901	276394	295144	272684	210796
CSN2-CUL1	CSN2:K56-CUL1:K493	127745	142660	235425	201259	102071	154355	123476	93918.5
CSN2-CUL1	CSN2:K64-CUL1:K177	141005	139157	276073	185177	125403	154578	124974	108324
CSN4-CUL1	CSN4:K25-CUL1:K117	14367.8	18271.5	30151.2	20951.3	15143.5	17103	13230	10854.3
CUL1-NEDD8	CUL1:K464,K468-NEDD8:K6	78520.3	78291.9	134837	103115	916467	982698	925891	822156
CSN5-NEDD8	CSN5:K43-NEDD8:K33	66447.4	59791.5	119081	108248	293512	273076	212332	203611
CSN1-CUL1	CSN1:K144-CUL1:K39	144432	139913	219208	173871	370192	348890	273949	277431
CSN1-CUL1	CSN1:K153-CUL1:K493	920570	828527	1.05682e+06	1.29821e+06	247970	227462	231557	219890
CSN5-NEDD8	CSN5:K43,K47-NEDD8:K33	22622.3	27251.2	40832	17975.2	27429.6	27281.5	22772.1	22188.3
CUL1-NEDD8	CUL1:K750-NEDD8:K54	67326.7	77941.8	125536	127618	71971.5	81865.2	75097.1	67760.5
CSN1-CUL1	CSN1:K150-CUL1:K39	1.20534e+06	1.46514e+06	2.22688e+06	1.95348e+06	5.60694e+06	4.71114e+06	4.85712e+06	4.43641e+06
CSN5-NEDD8	CSN5:K33-NEDD8:K6	306825	360047	739259	424074	530715	504868	422740	461715
CSN5-NEDD8	CSN5:K33,K34,K43-NEDD8:K33	21975.4	27069.1	49070.3	28587.9	49718	53582	33047	34729.6
CSN5-NEDD8	CSN5:K43-NEDD8:K11	251722	245186	523411	410619	397000	392099	276825	263761
CUL1-RBX1	CUL1:K464,K468,K472-RBX1:K105	351305	429599	759501	441633	1.25658e+06	1.52985e+06	1.11137e+06	966547
CUL1-RBX1	CUL1:K468,K472-RBX1:K105	74504.2	100038	279348	129200	230481	218476	243668	176927
CUL1-RBX1	CUL1:K464,K468,K472-RBX1:K105	95568.8	118403	193650	126956	299925	396359	270646	236393
CSN2-CUL1	CSN2:K77-CUL1:K522	269008	301050	439910	383615	635267	537858	516731	491692
CUL1-RBX1	CUL1:K493-RBX1:K25	3.83251e+06	4.52916e+06	7.07432e+06	7.83477e+06	2.01495e+06	2.23477e+06	2.66616e+06	2.18482e+06
CUL1-RBX1	CUL1:K493,K503-RBX1:K105	92529.1	139990	421484	167077	127616	135918	117514	131547
CUL1-RBX1	CUL1:K493,K503-RBX1:K105	29249.6	36897.6	88306.2	40239.1	44286.1	47659.6	41654	38642.4
CUL1-RBX1	CUL1:K493,K503-RBX1:K105	44088.6	78707	205300	97505	102803	92392.9	87894.1	82812.8
CUL1-RBX1	CUL1:K503-RBX1:K105	172877	201384	559379	355545	1.37853e+06	1.15419e+06	1.01131e+06	1.13872e+06
CSN1-CUL1	CSN1:K153-CUL1:K177	561249	531061	942182	757579	1.36895e+06	1.20234e+06	1.39726e+06	1.02068e+06
CUL1-RBX1	CUL1:K515-RBX1:K105	13770.8	13530.8	28276.7	19815.7	18998.3	17061.2	14666.2	14207
CUL1-RBX1	CUL1:K522-RBX1:K25	214759	226923	446067	344619	266740	282816	254201	255344
CSN3-CSN6	CSN3:K243-CSN6:K108	211629	250859	358047	250437	417368	399096	399831	368867
CUL1-NEDD8	CUL1:K468-NEDD8:K6	122646	141692	207311	158707	2.55108e+06	2.7771e+06	2.8154e+06	2.64121e+06
CUL1-RBX1	CUL1:K522-RBX1:K25	1.178e+06	1.4162e+06	3.19959e+06	1.24737e+06	787437	799646	763334	681007
CUL1-RBX1	CUL1:K522-RBX1:K26	2038.83	3104.16	5271.78	5884.17	2991.98	4114.03	4236.72	2662.17
CUL1-RBX1	CUL1:K578-RBX1:K105	1.80546e+06	2.89107e+06	5.79091e+06	3.80376e+06	2.04773e+06	1.91625e+06	1.58127e+06	2.00303e+06
CUL1-RBX1	CUL1:K578-RBX1:K105	99663.8	100202	179026	147852	102268	109092	98950.3	78400.6
CUL1-RBX1	CUL1:K693-RBX1:K105	197509	220616	600205	374925	956767	890693	694467	684581
CUL1-RBX1	CUL1:K689-RBX1:K25	49874.8	62149.2	118524	81279.5	76893.9	81259.6	81782.2	70565.3
CUL1-RBX1	CUL1:K701-RBX1:K105	9429.8	10558.8	28399.8	23424.7	25014.8	22450.9	18050.1	15859.1
CUL1-RBX1	CUL1:K708-RBX1:K105	83003.2	125336	199105	133117	61201.6	62315.8	61275.3	60449.4
CUL1-RBX1	CUL1:K723-RBX1:K105	643901	846368	1.60965e+06	944464	934694	1.04054e+06	961062	794534
CUL1-RBX1	CUL1:K726-RBX1:K105	48085.1	72345.6	128233	87139.9	96218.8	104542	89341.2	97505.8
CUL1-RBX1	CUL1:K750-RBX1:K105	1.06716e+06	1.07172e+06	1.98529e+06	1.40323e+06	3.8475e+06	4.20082e+06	3.96366e+06	3.44918e+06
CUL1-RBX1	CUL1:K751-RBX1:K105	957116	1.05151e+06	1.40288e+06	1.99048e+06	2.98137e+06	2.98469e+06	2.6576e+06	2.18147e+06
CUL1-RBX1	CUL1:K759-RBX1:K105	59442.3	88749.8	166215	97319.2	24618.8	34952.1	34887.9	43345.6
CUL1-RBX1	CUL1:K751,K759-RBX1:K105	401142	416198	914923	562830	100613	97767	78659.4	73309.9
NEDD8-RBX1	NEDD8:K33-RBX1:K105	62248.7	53846.3	149914	108170	216121	240425	183455	162869
NEDD8-RBX1	NEDD8:K33-RBX1:K105	33772.9	35332.4	58390.3	47664.6	142681	135700	118700	98549.2
NEDD8-RBX1	NEDD8:K54-RBX1:K105	90891.6	95588.2	251675	224384	449889	484080	430251	392084
NEDD8-RBX1	NEDD8:K22-RBX1:K25	93711.1	95493.5	219860	158153	342727	410514	305160	241028
NEDD8-RBX1	NEDD8:K48,K54-RBX1:K105	12512.4	12583.4	21322.4	15763.2	49836.3	59422.7	45226.4	38249.3
NEDD8-RBX1	NEDD8:K54-RBX1:K105	109028	97714.5	151400	190150	484485	496423	473984	374842
NEDD8-RBX1	NEDD8:K6-RBX1:K105	140132	163739	322188	237445	1.06386e+06	990227	978339	1.01074e+06
NEDD8-RBX1	NEDD8:K48-RBX1:K105	54581.9	64167.1	185258	134690	848465	837503	749991	716464
CSN2-RBX1	CSN2:K300-RBX1:K105	156810	187175	481335	280811	113613	90963.2	68835.1	76828
CSN2-RBX1	CSN2:K73-RBX1:K25	260672	275560	432454	319425	519166	474385	444038	409245
CSN4-RBX1	CSN4:K200-RBX1:K105	895678	1.22796e+06	2.77442e+06	1.53964e+06	274652	236639	181983	220715
CSN5-CUL1	CSN5:K194-CUL1:K723	16553.8	18018.1	32905.9	23891.4	89628.6	89280.6	71045.8	65798
CSN5-CUL1	CSN5:K194|K191-CUL1:K750	42812.9	51316.2	67382.7	51477	28089.7	33287.2	29438.8	24401.5
CSN5-CUL1	CSN5:K219-CUL1:K723	797834	931256	1.23791e+06	1.47419e+06	1.72887e+06	1.72233e+06	1.64539e+06	1.50399e+06
CSN5-CSN6	CSN5:K180-CSN6:K102,K108	71594.5	87389	185315	68003.1	64967	70306.7	59288	38157.5
CSN5-CSN6	CSN5:K180-CSN6:K108	973342	964103	2.12483e+06	1.26668e+06	1.33281e+06	1.27395e+06	1.08721e+06	1.08159e+06
CSN2-CUL1	CSN2:K263-CUL1:K503	241365	204679	394946	321508	805871	742069	572864	662787
CSN2-CUL1	CSN2:K263-CUL1:K503	230942	245127	507300	327669	633622	552676	428040	502378
CSN1-CUL1	CSN1:K76-CUL1:K493	61877.1	78320.9	158613	125013	40997.6	49982.3	47596.6	46020
CSN2-CUL1	CSN2:K150-CUL1:K515	896337	1.26557e+06	2.11396e+06	869637	752305	793876	516014	702483
CSN1-CUL1	CSN1:K144-CUL1:K131	416727	435007	532493	287296	910511	1.0533e+06	870365	893761
CSN1-CUL1	CSN1:K153-CUL1:K117	188713	168268	315805	269246	253029	249367	206280	133929
CSN2-CUL1	CSN2:K77,K81-CUL1:K522	80068.4	95894.8	139826	88623.8	119218	201560	124289	120172
CSN4-CUL1	CSN4:K137-CUL1:K726	40715.5	43988.9	51683.6	52107.1	35858.8	38383.9	31957.9	26748.9
CSN1-CUL1	CSN1:K150-CUL1:K97	333143	340255	543448	482843	887011	1.00963e+06	837682	768673
CSN2-CSN4	CSN2:K415-CSN4:K372	0	0	1762.72	0	1633.09	0	0	0
CSN2-CUL1	CSN2:K189-CUL1:K454	9612.96	9190.51	14004.8	9148.79	14564.4	13689.7	10479.5	8293.14
CSN1-CUL1	CSN1:K153-CUL1:K221	3514.11	3237.27	3861.47	3773.24	10421.2	13217	10068.7	6718.97
Note:
Two biological replicates were performed for each condition.
Sample details are in experimental methods.
