# Supplementary material for: CSN5i-3 is an orthosteric molecular glue inhibitor of COP9 signalosome
Source: Nature. 2026 Feb 11;652(8112):1375–83. doi: 10.1038/s41586-026-10129-y (PMC13128448; doi:10.1038/s41586-026-10129-y)
Supplement: Supplementary file 4 — a, DDA-based quantitation of proteins co-purified with CSN complexes from CSN5i-3 treated and untreated cells. b, DIA-based quantitation of proteins co-purified with CSN complexes from CSN5i-3 treated and untreated cells. c, PRM-based targeted quantitation of CSN, CRLs and selected substrate receptors in the lysates of CSN5i-3 treated and untreated cells. d, Relative abundance changes of the selected proteins in WCE and affinity-purified CSN complexes from CSN5i-3 treated and untreated cells 20. [file 41586_2026_10129_MOESM4_ESM.xlsx]

## Sheet: Supplementary Table 2a
Protein.Acc	Protein.Gene	Protein.Name		Unique # of peptides								Normalized protein abundance (iBAQ Values)								DDA quant profile		Ave. relative abundance (CSN5i-3 treated (+)/untreated(-))
				CSN2-_1	CSN2-_2	CSN2+_1	CSN2+_2	CSN6-_1	CSN6-_2	CSN6+_1	CSN6+_2	CSN2-_1	CSN2-_2	CSN2+_1	CSN2+_2	CSN6-_1	CSN6-_2	CSN6+_1	CSN6+_2	CSN2 - - + +	CSN6 - - + +	CSN2 (+/-)	CSN6 (+/-)
Q7L5N1	CSN6	COP9 signalosome complex subunit 6		12	14	12	13	13	14	14	14	4.56541e+08	780690000	5.39802e+08	7.27833e+08	2157600000	2157600000	2157600000	2157600000			1.02457	1
Q13098	CSN1	COP9 signalosome complex subunit 1		20	21	19	20	22	22	20	20	6.90533e+08	7.8306e+08	7.65428e+08	7.91364e+08	1.5619e+09	1.51876e+09	2.13217e+09	2.47609e+09			1.05646	1.49587
Q9BT78	CSN4	COP9 signalosome complex subunit 4		23	25	21	25	27	26	26	26	4.81459e+08	559050000	6.19588e+08	5.53076e+08	1.7989e+09	1.30904e+09	2.10082e+09	2.32204e+09			1.12701	1.42309
Q99627	CSN8	COP9 signalosome complex subunit 8		9	10	8	8	9	10	7	10	3.40132e+08	774250000	8.94883e+08	8.05823e+08	1365700000	1.05716e+09	9.85489e+08	1.25521e+09			1.52614	0.924817
Q92905	CSN5	COP9 signalosome complex subunit 5		18	20	16	17	18	18	19	18	3.8949e+08	505790000	4.61635e+08	4.13699e+08	1424700000	1.2013e+09	1.22482e+09	1.54456e+09			0.977721	1.0546
P61201	CSN2	COP9 signalosome complex subunit 2		21	24	24	23	22	22	21	19	636120000	636120000	636120000	636120000	771900000	7.11685e+08	1.2767e+09	1.19613e+09			1	1.66679
Q9UBW8	CSN7A	COP9 signalosome complex subunit 7a		14	14	13	14	13	14	15	14	3.02874e+08	3.5703e+08	5.13844e+08	3.27102e+08	1.062e+09	7.98599e+08	1.02402e+09	1.18512e+09			1.27435	1.18733
Q9UNS2	CSN3	COP9 signalosome complex subunit 3		17	21	19	20	19	20	19	19	2.86754e+08	267280000	5.16864e+08	1.88947e+08	515870000	4.83877e+08	7.93049e+08	8.31309e+08			1.27395	1.62477
Q9H9Q2	CSN7B	COP9 signalosome complex subunit 7b		8	10	7	10	11	12	12	11	1.87072e+08	1.7412e+08	1.85843e+08	1.42401e+08	585330000	5.9238e+08	6.69929e+08	7.95045e+08			0.908781	1.24392
Q15843	NEDD8	Ubiquitin-like protein NEDD8		2	3	3	4	2	3	4	4	7.16247e+06	51891000	1.16145e+08	3.24295e+08	44825000	2.87309e+07	8.12267e+08	8.02541e+08			7.45833	21.9535
Q16531	DDB1	DNA damage-binding protein 1		38	52	54	57	51	51	57	59	4.30767e+07	61372000	2.8641e+08	2.25725e+08	100570000	8.8762e+07	6.57731e+08	7.00813e+08			4.90323	7.17546
P62877	RBX1	E3 ubiquitin-protein ligase RBX1		3	4	3	4	3	3	3	3	1.25287e+08	101130000	4.94956e+08	2.44959e+08	104950000	8.22198e+07	3.89107e+08	4.69609e+08			3.26792	4.5879
Q13620	CUL4B	Cullin-4B		26	33	32	39	31	28	42	37	2.69637e+07	2.8116e+07	1.4496e+08	1.22433e+08	30315000	3.355e+07	2.84659e+08	2.62856e+08			4.85464	8.57301
Q13616	CUL1	Cullin-1		31	42	41	43	38	40	39	39	3.2419e+07	37819000	1.2095e+08	1.03237e+08	78863000	7.32705e+07	2.21984e+08	2.12169e+08			3.19182	2.85376
Q15370	ELOB	Elongin-B		7	8	10	9	8	7	8	8	2.87828e+07	45325000	1.53645e+08	1.21418e+08	50965000	3.86574e+07	1.26026e+08	1.86286e+08			3.71166	3.48475
P63208	SKP1	S-phase kinase-associated protein 1		7	8	9	9	8	9	9	9	2.20081e+07	25112000	8.41754e+07	5.83381e+07	39262000	3.70929e+07	1.32802e+08	1.19682e+08			3.02448	3.30671
Q13618	CUL3	Cullin-3		19	24	27	29	27	29	30	33	1.35263e+07	12760000	6.38918e+07	6.34898e+07	34115000	3.08983e+07	9.34731e+07	1.2633e+08			4.84594	3.3809
Q9P2K6	KLH42	Kelch-like protein 42		11	13	14	17	15	15	17	16	5.06416e+06	7527200	3.55045e+07	3.9923e+07	23164000	1.86264e+07	8.62697e+07	8.38687e+07			5.99041	4.07123
Q9H496	IFG15	Torsin-1A-interacting protein 2, isoform IFRG15			1	3	3	1	1	2	3		338290	1.01237e+08	3.17604e+07	538120	428457	4.63466e+07	7.86685e+07			196.573	129.338
Q8TEB1	DCA11	DDB1- and CUL4-associated factor 11		16	16	17	18	13	12	21	18	1.32164e+07	16516000	2.87018e+07	3.39613e+07	16654000	1.07474e+07	8.49734e+07	8.46223e+07			2.10757	6.1893
Q15369	ELOC	Elongin-C		5	7	6	7	7	6	6	6	7.93588e+06	18462000	3.62813e+07	3.85879e+07	19048000	1.11224e+07	6.58932e+07	7.18356e+07			2.83618	4.56503
Q13619	CUL4A	Cullin-4A		22	19	26	27	21	26	28	29	7.83338e+06	4850700	3.83874e+07	2.17305e+07	10830000	7.8597e+06	6.869e+07	7.0619e+07			4.73963	7.45379
Q13617	CUL2	Cullin-2		19	32	22	34	28	21	30	28	1.17482e+07	11215000	3.82254e+07	2.58496e+07	8478100	6.08436e+06	4.2383e+07	3.83443e+07			2.79033	5.54352
Q9H469	FXL15	F-box/LRR-repeat protein 15		5	10	7	11	10	11	12	12	316229	2.645e+06	4.41311e+06	1.11651e+07	5912200	6.87444e+06	4.24766e+07	5.63782e+07			5.26072	7.7311
Q92624	APBP2	Amyloid protein-binding protein 2		11	17	14	19	12	13	17	21	4.12576e+06	3864600	1.78579e+07	1.16343e+07	2058600	2.11062e+06	1.9425e+07	3.57186e+07			3.69097	13.2264
Q9NXK8	FXL12	F-box/LRR-repeat protein 12		2		5	7	1	1	9	9	88109.8		7.18337e+06	6.95633e+06	825050	373932	2.43214e+07	3.13053e+07			80.239	46.3949
Q92466	DDB2	DNA damage-binding protein 2		8	12		1	16	17	3	3	2.60761e+06	6119200		188398	28609000	2.02259e+07	694747	1.06622e+06			0.0431768	0.0360596
Q9Y4B6	DCAF1	DDB1- and CUL4-associated factor 1		12	32	11	25	43	42	37	35	2.18409e+06	4248500	1.18343e+06	2.10417e+06	12979000	1.34428e+07	9.95769e+06	1.04793e+07			0.511086	0.773491
Q9UKB1	FBW1B	F-box/WD repeat-containing protein 11		2	5	5	7	4	5	6	7	1.87847e+06	2017800	1.36097e+07	6.15406e+06	3247300	2.93109e+06	1.23758e+07	1.28973e+07			5.07249	4.09057
Q9BX70	BTBD2	BTB/POZ domain-containing protein 2		1	2	4	7	6	7	7	6	292983	304110	9.22424e+06	4.98628e+06	5287500	3.90279e+06	1.48299e+07	1.34452e+07			23.7995	3.07663
Q96CD0	FBXL8	F-box/LRR-repeat protein 8				4	8			9	10			2.15784e+06	3.06905e+06			1.01795e+07	9.73069e+06
Q9Y3I1	FBX7	F-box only protein 7		4	9	6	8	7	5	4	5	6.74074e+06	5766600	6.69073e+06	6.16369e+06	8362100	5.99185e+06	4.49287e+06	5.73751e+06			1.02775	0.712722
Q96EF6	FBX17	F-box only protein 17		6	6		1	8	8	2	1	4.28459e+06	3348900			14028000	1.3961e+07	914079	471002				0.0494866
Q93034	CUL5	Cullin-5		16	19	17	25	17	16	17	16	2.30808e+06	4295100	6.98528e+06	1.42319e+07	3304700	3.30972e+06	6.75623e+06	6.66354e+06			3.21317	2.02887
Q96SW2	CRBN	Protein cereblon		3	8	10	12	10	8	14	9	528110	2204300	6.79235e+06	6.52184e+06	4399300	3.20655e+06	1.3005e+07	1.09872e+07			4.87269	3.15444
Q5TAQ9	DCAF8	DDB1- and CUL4-associated factor 8		11	19	11	20	11	12	15	14	1.44664e+06	4111000	5.46282e+06	8.49075e+06	3994200	1.95442e+06	9.51469e+06	6.01636e+06			2.5107	2.61086
Q9UBF6	RBX2	RING-box protein 2		1	3	3	3	1	2	1	2	364293	2816300	1.2796e+07	1.0727e+07	1480600		1.65454e+06	5.87605e+06			7.39579	2.54309
Q9H0C5	BTBD1	BTB/POZ domain-containing protein 1			4	4	8	6	4	6	7		365020	2.75549e+06	5.9931e+06	1626900	356290	8.43542e+06	9.98736e+06			11.9837	9.28947
Q9BW61	DDA1	DET1- and DDB1-associated protein 1		4	5	2	3	5	5	3	2	1.83012e+06	2.6403e+06	2.97445e+06	1.60071e+06	6814600	6.89853e+06	4.2422e+06	3.29125e+06			1.02343	0.54936
Q58WW2	DCAF6	DDB1- and CUL4-associated factor 6		7	13	13	18		1	10	14	779178	1864700	5.93889e+06	4.65309e+06			3.34231e+06	5.14292e+06			4.00623
Q6PJ61	FBX46	F-box only protein 46				11	14	2	3	15	14			2.56966e+06	2.0006e+06	242380	105737	7.17458e+06	9.04779e+06				46.6004
Q9NXF7	DCA16	DDB1- and CUL4-associated factor 16		2	2	4	4	2	2	3	3	340888	555330	2.06079e+06	1.52127e+06	4515400	2.81884e+06	8.43355e+06	7.94005e+06			3.99686	2.23249
Q8NC69	KCTD6	BTB/POZ domain-containing protein KCTD6		2	6	2	4	4	5	7	6	2.4054e+06	3183800	2.36348e+06	2.15399e+06	1394100	750056	5.30743e+06	9.84588e+06			0.80825	7.06726
Q13263	TIF1B	Transcription intermediary factor 1-beta		14	13	11	13	15	16	13	15	4.47664e+06	1086200	5.7721e+06	1.48626e+06	2822800	2.40025e+06	4.10633e+06	5.19158e+06			1.30479	1.78017
Q9UK99	FBX3	F-box only protein 3		5	11	2	6	14	13	1	2	1.11314e+06	3904100	340431	726725	10582000	8.37746e+06	577398	651715			0.212698	0.0648285
Q13309	SKP2	S-phase kinase-associated protein 2		2	6	2	5	7	6	5	3	550958	2407000	2.45832e+06	1.4873e+06	4287900	4.00571e+06	5.35204e+06	5.07149e+06			1.3339	1.25681
P57775	FBXW4	F-box/WD repeat-containing protein 4		1	3	6	7	5	5	8	7	292028	441700	3.25118e+06	1.4237e+06	1738300	1.5856e+06	1.03999e+07	5.43727e+06			6.37142	4.76464
Q8NEZ5	FBX22	F-box only protein 22		2	8		1	12	14	2	2	1.86999e+06	2171200		399375	6.8816e+06	7.80388e+06	487410	1.11695e+06			0.197652	0.109248
Q86X40	LRC28	Leucine-rich repeat-containing protein 28				4	8		1	11	10			714728	1.78994e+06		74598.8	6.13525e+06	5.83464e+06				80.2285
Q9UK73	FEM1B	Protein fem-1 homolog B		10	18	8	19	9	6	7	6	2.36301e+06	3.7281e+06	3.31834e+06	8.19049e+06	1289600	493394	1.44546e+06	1.08463e+06			1.88945	1.41901
Q86XK2	FBX11	F-box only protein 11		2	6	11	18	4	5	20	18	109387	364950	1.69831e+06	3.38049e+06	356160	271435	6.82455e+06	8.64551e+06			10.7072	24.6498
Q9C0D3	ZY11B	Protein zyg-11 homolog B		5	13	5	20	14	12	16	16	903907	1352000	2.02254e+06	2.93493e+06	1267000	1.23009e+06	5.82717e+06	4.8729e+06			2.19755	4.28501
Q9NZJ0	DTL	Denticleless protein homolog		2	1	4	4	4	3	11	10	244063	236750	773712	1.07456e+06	290180	328405	6.84249e+06	7.25342e+06			3.84406	22.7874
Q8WV16	DCAF4	DDB1- and CUL4-associated factor 4		1	4	4	9	4	4	12	6	245158	154930	1.29628e+06	2.78444e+06	124980	318221	7.78106e+06	4.08502e+06			10.1996	26.7735
Q5QP82	DCA10	DDB1- and CUL4-associated factor 10		3	4	7	12	8	8	14	12	634986	464150	965686	692629	570380	716746	7.17848e+06	4.65272e+06			1.50874	9.19196
Q7L273	KCTD9	BTB/POZ domain-containing protein KCTD9		1	3	1	7	6	3	6	8	162342	74373	401179	2.03944e+06	1239900	1.141e+06	4.20305e+06	4.27399e+06			10.3104	3.56043
Q15048	LRC14	Leucine-rich repeat-containing protein 14		2	3	3	8	8	4	10	11	189710	67176	628093	373896	1838900	559324	2.99837e+06	4.99535e+06			3.90053	3.33318
Q9UK97	FBX9	F-box only protein 9				3	10		1	4	8			182500	1.70873e+06			1.03689e+06	2.41781e+06
Q15751	HERC1	Probable E3 ubiquitin-protein ligase HERC1			1		1	5	2	4	3		7.1537e+06		457189	3135.4	2022.23	32245.5	92956.4			0.0639094	24.2751
Q9P2N7	KLH13	Kelch-like protein 13		3	6	3	4	5	3	4	4	500047	1390500	689691	1.3859e+06	1561900	1.30505e+06	1.60089e+06	1.68687e+06			1.09788	1.14678
Q9Y2K7	KDM2A	Lysine-specific demethylase 2A				4	6			15	10			171421	741857			2.49796e+06	1.21569e+06
Q9C0C7	AMRA1	Activating molecule in BECN1-regulated autophagy protein 1		8	20	10	20	21	16	20	20	344371	635030	979640	1.05592e+06	1346100	946830	2.1342e+06	1.8011e+06			2.07837	1.71628
Q9UKT7	FBXL3	F-box/LRR-repeat protein 3				1	2			3	3			844220	81655.3			875067	2.2881e+06
Q8TCJ0	FBX25	F-box only protein 25			1		3	1		4	4		154560		454951			1.44376e+06	1.98805e+06			2.94353
Q9H765	ASB8	Ankyrin repeat and SOCS box protein 8				1	6			3	2			364124	1.48036e+06			1.4778e+06	681346
Q9NWX5	ASB6	Ankyrin repeat and SOCS box protein 6		1	9	6	12	4	4	8	8	101028	623370	276267	2.88242e+06	217400	257171	1.81443e+06	1.48624e+06			4.36042	6.95507
Q9NVR0	KLH11	Kelch-like protein 11				3	5	4	4	4	7			1.18133e+06	570600	478260	341288	1.68215e+06	1.35628e+06				3.70745
O94889	KLH18	Kelch-like protein 18				2	4		2	3	3			1.22463e+06	1.03717e+06		96253.5	648200	1.66499e+06				12.0161
Q9NRD0	FBX8	F-box only protein 8					3		1	3	3				730536		131558	1.72614e+06	1.07645e+06				10.6515
Q53G59	KLH12	Kelch-like protein 12								2								879621
Q6TFL4	KLH24	Kelch-like protein 24				3	6	1		6	5			529456	434952	40437		1.90116e+06	1.49142e+06				41.949
Q96ME1	FXL18	F-box/LRR-repeat protein 18		3	7	2	4	10	10	5	5	327573	239020	111631	73141.7	2693800	2.83616e+06	278607	276907			0.326112	0.100455
Q8N5D0	WDTC1	WD and tetratricopeptide repeats protein 1		6	10	8	10	4	7	13	8	581369	330690	1.64065e+06	439457	14503	128095	2.731e+06	845477			2.28067	25.0809
Q9UNE7	CHIP	E3 ubiquitin-protein ligase CHIP		2	5	2	2	6	3	5	3	271389	403730	347029	228418	1233300	649338	2.42808e+06	1.12554e+06			0.852364	1.88758
O94874	UFL1	E3 UFM1-protein ligase 1			1			1	1	2	1					279680	252170	2.21609e+06	536604				5.1757
O94952	FBX21	F-box only protein 21		2	6	2	3	3	3	3	1	545902	2.7603e+06	626547	524055	471930	400438	556465	472042			0.348013	1.17898
Q13216	ERCC8	DNA excision repair protein ERCC-8				3	4	2	2	3	1			392416	843358	709280	140688	535610	2.13013e+06				3.13628
Q13610	PWP1	Periodic tryptophan protein 1 homolog			8			11	10	1	1		782690			1337600	980867	448678	314368				0.329117
Q53HC5	KLH26	Kelch-like protein 26					2	1		4	4				164970	54279		751089	1.89278e+06				24.3544
Q96JP0	FEM1C	Protein fem-1 homolog C		1	9	3	7					101892	640190	2.36234e+06	307692	257200		595165				3.59802	2.31402
Q96L50	LLR1	Leucine-rich repeat protein 1		2	5	4	4	2	4	3	1	1.01371e+06	1161300	694478	984630	174970	259241	914094	260129			0.772001	2.70427
Q9H4M3	FBX44	F-box only protein 44				1	2			1	2			565207	369753			948193	745809
Q9NXV2	KCTD5	BTB/POZ domain-containing protein KCTD5					2			1					743980			557120
Q9NVF7	FBX28	F-box only protein 28		1	2	3	3	1		2	2	103914	230630	1.33144e+06	777890	33724		1.05334e+06	753207			6.3051	26.7843
Q8TEL6	TP4AP	Short transient receptor potential channel 4-associated protein		4	8	3	3	6	6	3	3	845354	851300	283513	191971	980730	646299	471515	502537			0.280248	0.598669
Q9Y314	NOSIP	Nitric oxide synthase-interacting protein		1	2	1	2	1	2	1	1	344072	451560	546319	641526	186000	440541	385535	1.47926e+06			1.49296	2.97633
Q7Z6M2	FBX33	F-box only protein 33				2	1	3	1	3	1			714692	351876	757920	373242	324170	767827				0.965376
Q53GT1	KLH22	Kelch-like protein 22		3	5	1	3	12	10		1	119737	243800	83092.9	230138	1725500	1.21302e+06		202553			0.86162	0.137861
Q9H3F6	BACD3	BTB/POZ domain-containing adapter for CUL3-mediated RhoA degradation protein 3		1		2	1		1	2	2	193557		501142	359572		60990.1	917120	1.11769e+06			2.22342	16.6815
Q6P3S6	FBX42	F-box only protein 42		7	8			9	8			416637	253380			631690	635632
Q96M94	KLH15	Kelch-like protein 15		1	4	1	3	3	4	3	2	58503.1	159340	78137.1	184504	876220	995821	995550	404204			1.20564	0.747716
Q9NVX7	KBTB4	Kelch repeat and BTB domain-containing protein 4			1		1	9	8		1		36348		88562.6	684510	1.02481e+06					2.43652
Q8N1E6	FXL14	F-box/LRR-repeat protein 14			2		1	8	5	1			438820		123127	971620	269969					0.280586
Q96IG2	FXL20	F-box/LRR-repeat protein 20			1	1	3	2		3	2		99420	155111	477137	122380		935886	906624			3.17968	7.52782
Q9Y575	ASB3	Ankyrin repeat and SOCS box protein 3		2	2	2	3	1	1	2	2	331892	221620	455450	624178	511480	298025	388780	638351			1.9505	1.26884
Q8N4N3	KLH36	Kelch-like protein 36		4	2	5	3	4	4	6	7	55619.2	168090	609353	393616	627350	119942	145811	1.32923e+06			4.48336	1.97385
Q9UJP4	KLH21	Kelch-like protein 21			2	3	7			1	1		75744	748234	878614			114795	305694			10.7391
Q9UKA2	FBXL4	F-box/LRR-repeat protein 4					1			1	2							305795	542981
Q9P2J3	KLHL9	Kelch-like protein 9		3	3	2	4	5	3	2	2	124408	70105	191885	167373	334110	97001.8	854586	1.44295e+06			1.84696	5.32933
Q8IXQ5	KLHL7	Kelch-like protein 7					2	2	2	3	3				170925	300650	254713	587724	708230				2.33353
Q9Y297	FBW1A	F-box/WD repeat-containing protein 1A		2	4	3	4	1	1	1	2	308089	96070	393999	1.0144e+06	73199	78101.8	131599	1.07913e+06			3.48476	8.00216
Q9Y546	LRC42	Leucine-rich repeat-containing protein 42		1		1	1	2	2	1	2			131458	220412	670220	134803	592778	488938				1.34371
Q8TB52	FBX30	F-box only protein 30		4	8							201233	535080
Q9UKT4	FBX5	F-box only protein 5				1	2			4	3			177802	337666			181849	704993
Q9NV79	PCMD2	Protein-L-isoaspartate O-methyltransferase domain-containing protein 2		1	1	2	1					276603	33565	621245	415511							3.34256
Q9H000	MKRN2	E3 ubiquitin-protein ligase makorin-2			1	1	1	1	1	2	1		125250	491090	253255	236360	222177	303502	694710			2.97144	2.17695
Q9Y576	ASB1	Ankyrin repeat and SOCS box protein 1					4			1	1				230800			455745	295765
Q9UMS4	PRP19	Pre-mRNA-processing factor 19		1	1	1	2	2	1	2	1	131724		312972	516753	376010	293375	205231	288897			3.14948	0.738181
Q8TBC3	SHKB1	SH3KBP1-binding protein 1		1	1	1	3	1	1	3	1	198602	102690	250958	195596	150450		872118				1.48213	5.79673
O15143	ARC1B	Actin-related protein 2/3 complex subunit 1B		1	1	2		2	2	1	1	361407	67784	200597		342120	299587	426622	326848			0.934766	1.17417
Q5T6F0	DCA12	DDB1- and CUL4-associated factor 12			3	2	4	2	3	5	3		28740	619809	52579.5	23531	24012.2	84460.2	1.14085e+06			11.6978	25.7725
P61962	DCAF7	DDB1- and CUL4-associated factor 7		2		2			2	2	1	212358		311322			157761	385317				1.46602	2.44241
Q9Y4X5	ARI1	E3 ubiquitin-protein ligase ARIH1				1	3		1	1				89672.4	418256		228207	308899					1.35359
Q9BQ90	KLDC3	Kelch domain-containing protein 3		1	2	3	6	3	2	3	3	105473	452420	343182	89143.6	545110	47616.4	104054	127205			0.774925	0.390161
Q8NBE8	KLH23	Kelch-like protein 23				1	3		1	3	2			212456	209900		29014.2	260902	321413				10.035
Q8N531	FBXL6	F-box/LRR-repeat protein 6						2								201080
O15344	TRI18	E3 ubiquitin-protein ligase Midline-1			1			1		2	1		82887			162300		363011	175493				1.65898
Q8IY47	KBTB2	Kelch repeat and BTB domain-containing protein 2		1	1		3		1			101496	60080		383311							4.74464
Q9P2G9	KLHL8	Kelch-like protein 8		2	1	3	4	5	4	3	2	177199	36101	135611	319085	82209	204342	248080	235854			2.13173	1.68883
Q5XUX1	FBXW9	F-box/WD repeat-containing protein 9		1	5			3	3	1		87421.2	175200			354610	172206	103938					0.39459
Q9Y597	KCTD3	BTB/POZ domain-containing protein KCTD3					2	1		2	3	81353	60746	183896	41581.1	104200	134912	150475	600478			1.58676	3.14059
Q9H0H3	KLH25	Kelch-like protein 25				1	4	1	1	4	5			98022.9	286698	52929	69190	367690	134442				4.11183
Q8N653	LZTR1	Leucine-zipper-like transcriptional regulator 1		1	2	1						156902	158890
Q7Z7L7	ZER1	Protein zer-1 homolog			1	1	6			2	2		60473	126035	200909			189352	158379			2.70322
Q96CX2	KCD12	BTB/POZ domain-containing protein KCTD12		2	2		1					269876	114320		51929.1							0.270326
Q9ULT8	HECD1	E3 ubiquitin-protein ligase HECTD1		6	11	6	11	4	1	3	4	21303.5	212360	243038	249485	17022		30270.7	233362			2.10783	7.74389
Q96S21	RB40C	Ras-related protein Rab-40C			2			1					138240
Q96C12	ARMC5	Armadillo repeat-containing protein 5			1	1	5	1		2	2		20314	120770	319852			118905	104746			10.8453
Q96JK2	DCAF5	DDB1- and CUL4-associated factor 5		2	4	2	4		2	2	1	118373	183510	81723.2	295523		104186	19630.9				1.24964	0.188422
Q5XUX0	FBX31	F-box only protein 31			1		2	2	1	1			111970		105499	156500	138436					0.942205
Q9BUZ4	TRAF4	TNF receptor-associated factor 4		2								118576
Q9Y2U9	KLDC2	Kelch domain-containing protein 2		1	1		3					70494.2	130360		146990							1.46365
O94844	RHBT1	Rho-related BTB domain-containing protein 1		2	4		1	4	2		1	188191	37667		31191.8	309390	22039.8	70366.9	152586			0.276207	0.672701
Q6PID8	KLD10	Kelch domain-containing protein 10			1		2						83932		132676							1.58076
Q96Q07	BTBD9	BTB/POZ domain-containing protein 9				1	3	2		2	2			39469.9	51463	120970		127193	180369				1.27123
Q9BSK4	FEM1A	Protein fem-1 homolog A		1	4		6	2	1		1	104414	63353		91414.9	160940	91424.7					1.08979
Q9H7D7	WDR26	WD repeat-containing protein 26		1	1		1		1	2	2	53766.3	109910		31072.7		75548.1	153158	145345			0.379685	1.97558
Q6PIJ6	FBX38	F-box only protein 38		1	7	1	2					58733.9	115020	56465.5	86298.5							0.821644
Q9C0C9	UBE2O	(E3-independent) E2 ubiquitin-conjugating enzyme		2	1	1	1		1	1	1	70412.6	38846	111208	61819.2		36887.1	124413	100892			1.58365	3.05398
Q96T88	UHRF1	E3 ubiquitin-protein ligase UHRF1		1	1	1	3	1	3	3	3	51965.1	70847	76248.2	132572	11487	52975.6	115303	85815.4			1.70033	3.11993
Q8WWI1	LMO7	LIM domain only protein 7		8		3		4	2	2	3	130148		81542.8		35103	41531.9	42787	72506.7			0.626541	1.50445
Q9UK96	FBX10	F-box only protein 10			1			2	2							59878	63917.9
Q8NFZ0	FBH1	F-box DNA helicase 1			5		1	1	1				102140		41275.6	27235						0.404108
O94822	LTN1	E3 ubiquitin-protein ligase listerin			1	2		1	1	1			10553	14929.3		147720		25492.8				1.4147	0.172575
Q9H672	ASB7	Ankyrin repeat and SOCS box protein 7			2		1						30792		57627.6							1.87151
Q14145	KEAP1	Kelch-like ECH-associated protein 1			1		2				1		24250		51941.5							2.14192
P49792	RBP2	E3 SUMO-protein ligase RanBP2		2		1		1				53159.3		41612.7		12209						0.782793
Q7Z6Z7	HUWE1	E3 ubiquitin-protein ligase HUWE1		2	1	1	2	2	1	6	5		9563.3	44517.7	30321.8	6931.8	9292.49	81346.8	53004.9			3.91285	8.2809
Q9UF56	FXL17	F-box/LRR-repeat protein 17		1	1		1	2	1		1	36174.6	14932		14941.3	30233	24427.5					0.584713
Q5T4S7	UBR4	E3 ubiquitin-protein ligase UBR4		4		2	1	3	1	4	1	41235.7		15508.9	6087.46	9664.9		35382.3	27884.9			0.261864	3.27304
Note:
HBTH-CSN2 and HBTH-CSN6 cells were used to purify CSN complexes and their interacting proteins.
Samples with "+" were purified from CSN5i-3 treated cells; and the ones with "-" were purified from untreated cells.
Two biological replicates were performed for each condition, which was labeled as _1 and _2 respectively.
Protein identification required a minimum of 2 unique peptides.

## Sheet: Supplementary Table 2b
				Normalized protein abundances (DIA)								DIA quant profile		Ave. relative abundance (CSN5i-3 treated (+)/untreated(-))
Protein.Group.Acc	Protein.Group.Genes	Protein.Group.Names	Precursor.Count	CSN2-_1	CSN2-_2	CSN2+_1	CSN2+_2	CSN6-_1	CSN6-_2	CSN6+_1	CSN6+_2	CSN2 - - + +	CSN6 - - + +	CSN2 (+/-)	CSN6 (+/-)
Q969K4	ABTB1	Ankyrin repeat and BTB/POZ domain-containing protein 1	4				2.91288e+06		734962	2.5399e+06	2.41678e+06				3.37207
Q8N961	ABTB2	Ankyrin repeat and BTB/POZ domain-containing protein 2	6	474010	242711		219454	705304	582858	694206	737631			0.612382	1.11153
A6QL63	ABTB3	Ankyrin repeat and BTB/POZ domain-containing protein 3	7	1.33099e+06	592220	1.59927e+06		2.18598e+06	1.79412e+06	1.62522e+06	1.73414e+06			1.66313	0.844038
Q9P2G1	AKIB1	Ankyrin repeat and IBR domain-containing protein 1	2					165021	112679		208974				1.50503
Q9UKV5	AMFR	E3 ubiquitin-protein ligase AMFR	4	3.98012e+06	1348930	5.23145e+06	1.03603e+06	1.4635e+06	1308390	1.9568e+06	1.90119e+06			1.1761	1.39182
Q9C0C7	AMRA1	Activating molecule in BECN1-regulated autophagy protein 1	44	2.74415e+07	15985300	3.86336e+07	2.761e+07	1.88956e+07	1.56398e+07	2.06991e+07	1.92389e+07			1.52541	1.15643
Q9P2R3	ANFY1	Rabankyrin-5	8	2.48946e+06	899617	2.33031e+06	1.15777e+06	1.3514e+06	950351	1.51851e+06	1.51776e+06			1.02921	1.31911
Q92624	APBP2	Amyloid protein-binding protein 2	37	6.79501e+07	50236700	1.51027e+08	1.09241e+08	2.49048e+07	21145200	1.17816e+08	9.90037e+07			2.20217	4.70835
O15143	ARC1B	Actin-related protein 2/3 complex subunit 1B	7	998534	1.78606e+06	1.37453e+06	752792	1.69186e+06	1387530	1.82051e+06	1.81888e+06			0.763962	1.18186
Q9Y4X5	ARI1	E3 ubiquitin-protein ligase ARIH1	9	1.69727e+06	839466	2.12436e+06	2.06512e+06	629719	623372	988397	946825			1.65153	1.54436
Q96C12	ARMC5	Armadillo repeat-containing protein 5	12	4.17775e+06	1.85201e+06	7.13812e+06	7.45966e+06	2.78657e+06	2135320	4.60931e+06	4.4569e+06			2.42095	1.84202
Q9Y576	ASB1	Ankyrin repeat and SOCS box protein 1	12	4.03588e+06	2323400	8.85689e+06	6.69765e+06	2.71771e+06	2136980	1.91641e+06	2.03091e+06			2.44596	0.813094
Q8WXK3	ASB13	Ankyrin repeat and SOCS box protein 13	2	571808	437432		830387	413526	503115		368974			1.64557	0.805057
Q9Y575	ASB3	Ankyrin repeat and SOCS box protein 3	9	1.70815e+07	10060700	2.34355e+07	2.0595e+07	9.70216e+06	7044010	8.41982e+06	6.53943e+06			1.62222	0.893294
Q9NWX5	ASB6	Ankyrin repeat and SOCS box protein 6	26	1.43673e+07	10827600	6.24236e+07	5.30642e+07	7.62401e+06	6959460	1.61459e+07	1.58482e+07			4.58377	2.19386
Q9H672	ASB7	Ankyrin repeat and SOCS box protein 7	4	1.49184e+06	1315300		1.99737e+06		416100					1.42306
Q9H765	ASB8	Ankyrin repeat and SOCS box protein 8	12	4.47885e+06	2359760	3.19046e+07	2.19623e+07	2.46713e+06	2059330	1.0739e+07	1.11221e+07			7.87688	4.82963
Q8WZ19	BACD1	BTB/POZ domain-containing adapter for CUL3-mediated RhoA degradation protein 1	3	525604		2.24091e+06	1.58187e+06	696659	524885	2.15577e+06	2.02241e+06			3.63656	3.42041
Q13829	BACD2	BTB/POZ domain-containing adapter for CUL3-mediated RhoA degradation protein 2	2	322437			465865			834035	778915			1.44482
Q9H3F6	BACD3	BTB/POZ domain-containing adapter for CUL3-mediated RhoA degradation protein 3	16	5.37393e+06	2711490	1.20021e+07	1.07656e+07	4.63277e+06	3484910	1.31587e+07	1.2074e+07			2.8159	3.10837
Q13490	BIRC2	Baculoviral IAP repeat-containing protein 2	3	647761	409555	845085	354304	378747	291396	587036	527244			1.13437	1.66275
Q9NR09	BIRC6	Dual E2 ubiquitin-conjugating enzyme/E3 ubiquitin-protein ligase BIRC6	35	1.1728e+07	5121170	8.55931e+06	6.29199e+06	3.20611e+06	2442130	4.392e+06	4.51525e+06			0.881425	1.577
Q5VTR2	BRE1A	E3 ubiquitin-protein ligase BRE1A	8	484631	250483		263336	400869	326223	518972	437016			0.71645	1.31481
O75150	BRE1B	E3 ubiquitin-protein ligase BRE1B	12	1.29562e+06	758972	1.35063e+06	867643	806625	722049	1.04981e+06	1.01539e+06			1.07967	1.35098
Q9H0C5	BTBD1	BTB/POZ domain-containing protein 1	11	2.21534e+07	12408100	7.92077e+07	1.07646e+08	2.70467e+07	27279100	6.36128e+07	5.82888e+07			5.40642	2.2439
Q9BX70	BTBD2	BTB/POZ domain-containing protein 2	15	3.1761e+07	11072300	7.75916e+07	5.08309e+07	3.5309e+07	28438500	4.62157e+07	4.35471e+07			2.99819	1.4081
Q9Y2F9	BTBD3	BTB/POZ domain-containing protein 3	5				758823	394679	436558	1.00773e+06	1.065e+06				2.49354
Q96KE9	BTBD6	BTB/POZ domain-containing protein 6	2				1.2799e+06	1.27338e+06	822695	1.37797e+06	981442				1.12563
Q5XKL5	BTBD8	BTB/POZ domain-containing protein 8	3		113463	451266	514230	306883	271874	447283	304250			4.25467	1.29853
Q96Q07	BTBD9	BTB/POZ domain-containing protein 9	12	1.20457e+06	746293	2.43123e+06	3.32452e+06	3.13258e+06	2785080	3.84696e+06	3.4462e+06			2.95035	1.23244
Q9BSF8	BTBDA	BTB/POZ domain-containing protein 10	2	611905	445109	1.73333e+06	1.4471e+06	239301	179548	372301	417542			3.00889	1.88575
P22681	CBL	E3 ubiquitin-protein ligase CBL	4	810209	407329	757196	691537	597188	493254	785572	605892			1.18989	1.27605
P41002	CCNF	Cyclin-F	4	1.18896e+06	1084810	1.06827e+06	1.70228e+06	326774	286568	844562	582326			1.21848	2.32642
Q12834	CDC20	Cell division cycle protein 20 homolog	4	3.88205e+06	1808400	4.26167e+06	3.13695e+06	1.52715e+06	1287030	2.36628e+06	2.42001e+06			1.30018	1.70078
Q9UNE7	CHIP	E3 ubiquitin-protein ligase CHIP	16	3.18143e+07	13363800	2.89751e+07	1.11957e+07	1.41489e+07	10516100	1.71677e+07	1.45613e+07			0.889165	1.2864
O76071	CIAO1	Probable cytosolic iron-sulfur protein assembly protein CIAO1	5	1.70454e+06	1188970	1.15758e+06	954018	1.04685e+06	853655	1.21536e+06	1.15852e+06			0.729772	1.24908
Q96SW2	CRBN	Protein cereblon	18	4.5282e+07	20112000	1.0995e+08	6.58739e+07	2.83069e+07	23558600	4.87445e+07	4.49466e+07			2.68868	1.80643
Q13098	CSN1	COP9 signalosome complex subunit 1	56	1.34216e+10	7628340000	9.83005e+09	7.04317e+09	5.34608e+09	5684230000	5.67924e+09	5.92992e+09			0.80158	1.05248
P61201	CSN2	COP9 signalosome complex subunit 2	45	3449810000	3449810000	3449810000	3449810000	2.08933e+09	1705420000	2.37978e+09	2.13723e+09			1	1.19033
Q9UNS2	CSN3	COP9 signalosome complex subunit 3	39	1.92406e+09	1.78623e+09	2.01967e+09	1.43733e+09	1.50643e+09	1143000000	1.43511e+09	1.26187e+09			0.931732	1.01795
Q9BT78	CSN4	COP9 signalosome complex subunit 4	65	1.0618e+10	7878810000	1.01489e+10	7.03046e+09	8.54818e+09	7055480000	7.04433e+09	6.72174e+09			0.928774	0.882233
Q92905	CSN5	COP9 signalosome complex subunit 5	35	3.68176e+09	3521480000	2.86729e+09	2.52952e+09	3.36149e+09	2602380000	2.77046e+09	2.28592e+09			0.74922	0.847835
Q7L5N1	CSN6	COP9 signalosome complex subunit 6	29	9.6869e+09	5455100000	6.38368e+09	5.58674e+09	7261140000	7261140000	7261140000	7261140000			0.790544	1
Q9UBW8	CSN7A	COP9 signalosome complex subunit 7a	37	3.59735e+09	2996620000	3.86207e+09	2.6892e+09	4.18507e+09	2986800000	3.21228e+09	3.25467e+09			0.993524	0.901712
Q9H9Q2	CSN7B	COP9 signalosome complex subunit 7b	24	1.53083e+09	1016690000	1.4568e+09	8.16075e+08	1.56784e+09	1188020000	1.24132e+09	1.11767e+09			0.892193	0.855991
Q99627	CSN8	COP9 signalosome complex subunit 8	16	1.77376e+09	1109360000	4.27677e+08	1.29259e+09	5.95244e+08	580587000	9.93076e+08	4.92159e+08			0.596669	1.26314
Q13616	CUL1	Cullin-1	81	6.19088e+08	453008000	1.20723e+09	1.02287e+09	4.29673e+08	376303000	8.29998e+08	7.46277e+08			2.08013	1.95573
Q13617	CUL2	Cullin-2	52	2.21116e+08	172013000	4.14043e+08	3.7034e+08	8.95874e+07	72434300	2.22622e+08	1.99083e+08			1.99523	2.60277
Q13618	CUL3	Cullin-3	58	3.23735e+08	190138000	7.21132e+08	6.15108e+08	2.83369e+08	2.35584e+08	5.73369e+08	5.2962e+08			2.60033	2.12541
Q13619	CUL4A	Cullin-4A	57	1.88367e+08	113100000	3.95049e+08	3.30507e+08	9.99289e+07	84225600	3.70325e+08	3.4535e+08			2.40675	3.88627
Q13620	CUL4B	Cullin-4B	103	5.12238e+08	399376000	1.54532e+09	1.23171e+09	3.70653e+08	305686000	1.13894e+09	1.07835e+09			3.04627	3.27837
Q93034	CUL5	Cullin-5	39	5.96664e+07	50301800	1.1858e+08	1.13854e+08	2.72049e+07	22813900	2.60058e+07	2.63982e+07			2.11364	1.04769
Q5QP82	DCA10	DDB1- and CUL4-associated factor 10	24	1.59676e+07	7830200	8.68968e+07	4.92621e+07	1.58412e+07	14485900	5.57926e+07	5.55128e+07			5.7215	3.67017
Q8TEB1	DCA11	DDB1- and CUL4-associated factor 11	34	2.0644e+08	98764900	2.76455e+08	1.59764e+08	5.62814e+07	46370000	1.85863e+08	1.61401e+08			1.42926	3.38294
Q5T6F0	DCA12	DDB1- and CUL4-associated factor 12	11	5.17185e+06	4.08156e+06	6.73372e+06	6.62151e+06	2.91214e+06	2499100	5.27973e+06	5.14536e+06			1.44328	1.92656
Q9NV06	DCA13	DDB1- and CUL4-associated factor 13	3	1.0317e+06	634787	1.37734e+06	664383	855344	635267	926182	791478			1.22517	1.15232
Q66K64	DCA15	DDB1- and CUL4-associated factor 15	9	2.69917e+06	1862270	4.2934e+06	3.40212e+06	1.05968e+06	912719	2.84607e+06	2.31806e+06			1.68708	2.6182
Q9NXF7	DCA16	DDB1- and CUL4-associated factor 16	9	1.75676e+07	1.46521e+07	1.08673e+08	5.57209e+07	2.63582e+07	20640900	6.59195e+07	6.09932e+07			5.10228	2.70032
Q5H9S7	DCA17	DDB1- and CUL4-associated factor 17	2	120898	118034			262890	163435	96233.8	78770.5				0.410495
Q9Y4B6	DCAF1	DDB1- and CUL4-associated factor 1	72	1.05716e+08	70494500	5.07395e+07	5.04165e+07	1.17024e+08	104247000	6.14286e+07	5.89234e+07			0.574063	0.543913
Q8WV16	DCAF4	DDB1- and CUL4-associated factor 4	19	9.02068e+06	6011600	4.05637e+07	3.00187e+07	6.09294e+06	4970860	2.82291e+07	2.6307e+07			4.69538	4.92924
Q96JK2	DCAF5	DDB1- and CUL4-associated factor 5	21	1.19751e+07	8101880	1.81689e+07	1.64375e+07	4.372e+06	3037630	6.34869e+06	5.65792e+06			1.72368	1.62041
Q58WW2	DCAF6	DDB1- and CUL4-associated factor 6	31	3.33688e+07	18654000	6.29961e+07	4.07791e+07	3.49577e+06	2830300	1.53463e+07	1.49036e+07			1.9948	4.78179
P61962	DCAF7	DDB1- and CUL4-associated factor 7	6	4.49511e+06	2677240	4.4753e+06	3.17419e+06	2.71191e+06	2257980	3.83128e+06	3.11885e+06			1.06652	1.39845
Q5TAQ9	DCAF8	DDB1- and CUL4-associated factor 8	32	5.91354e+07	30178500	5.61731e+07	6.17783e+07	9.62701e+06	9098000	1.69055e+07	1.65016e+07			1.32064	1.78409
Q9BW61	DDA1	DET1- and DDB1-associated protein 1	10	4.08635e+07	20956600	2.05804e+07	1.46117e+07	3.15149e+07	25321400	9.54412e+06	9.26412e+06			0.569267	0.330919
Q16531	DDB1	DNA damage-binding protein 1	103	1.11348e+09	796582000	3.1098e+09	2.47751e+09	7.65198e+08	652091000	2.20838e+09	1.95176e+09			2.92519	2.93528
Q92466	DDB2	DNA damage-binding protein 2	22	9.95772e+07	87549700	2.12709e+07	1.05868e+07	1.57551e+08	141090000	1.11873e+07	1.02993e+07			0.170246	0.0719481
Q96HY6	DDRGK	DDRGK domain-containing protein 1	2	5.69598e+06	1558550	6.04631e+06	1.24779e+06	1.68603e+06	1469360	2.12653e+06	2.04892e+06			1.00545	1.32328
Q7L5Y6	DET1	DET1 homolog	4	7.5168e+06	5132480		5.93021e+06	6.29208e+06	5474720	6.91027e+06	4.35102e+06			0.937636	0.957039
Q9NZJ0	DTL	Denticleless protein homolog	20	1.13095e+07	8018140	4.7232e+07	2.52758e+07	9.53178e+06	7568330	3.54471e+07	3.42674e+07			3.75152	4.07684
Q15370	ELOB	Elongin-B	18	4.14311e+08	256433000	7.04469e+08	5.53154e+08	1.60472e+08	1.27338e+08	3.08091e+08	2.96269e+08			1.87497	2.09986
Q15369	ELOC	Elongin-C	11	3.42445e+08	171576000	6.45206e+08	3.97002e+08	1.36846e+08	105752000	2.547e+08	2.30113e+08			2.02756	1.99842
O14682	ENC1	Ectoderm-neural cortex protein 1	7			1.56061e+06	2.05666e+06	332094	257902	880341	976232				3.14675
Q13216	ERCC8	DNA excision repair protein ERCC-8	10	5.44547e+06	3593740	2.78173e+07	1.99945e+07	6.69407e+06	5077570	1.70257e+07	1.4862e+07			5.28937	2.70886
Q8NFZ0	FBH1	F-box DNA helicase 1	14	1.61513e+07	10967200	6.36533e+06	5.1854e+06	4.85076e+06	3982050	1.9329e+06	1.92027e+06			0.425936	0.436234
P0C2W1	FBSP1	F-box/SPRY domain-containing protein 1	2		56904.4		156170	201597	154447	297659	315991			2.74444	1.72352
Q9Y297	FBW1A	F-box/WD repeat-containing protein 1A	8	1.69923e+07	9614870	3.10223e+07	2.28986e+07	7.1689e+06	5210010	1.01265e+07	1.01086e+07			2.02656	1.63465
Q9UKB1	FBW1B	F-box/WD repeat-containing protein 11	32	5.37342e+07	26354100	9.93204e+07	7.2618e+07	2.68616e+07	21171400	4.7751e+07	4.45267e+07			2.14686	1.92113
Q9UK96	FBX10	F-box only protein 10	20	3.23737e+06	2112980	1.79295e+06	933576	3.48694e+06	2729360	548871	462820			0.509598	0.162748
Q86XK2	FBX11	F-box only protein 11	27	1.29422e+07	9691820	5.20292e+07	5.37761e+07	8.1784e+06	6603960	5.38406e+07	4.94248e+07			4.67462	6.98571
Q96EF6	FBX17	F-box only protein 17	10	4.25348e+07	23550100	5.51802e+06	4.34707e+06	2.87457e+07	27130000	3.59863e+06	3.24017e+06			0.149279	0.122393
O94952	FBX21	F-box only protein 21	9	4.00014e+07	24585500	2.4296e+07	2.19066e+07	1.60949e+07	10763100	8.50544e+06	7.12969e+06			0.715354	0.58214
Q8NEZ5	FBX22	F-box only protein 22	19	6.31741e+07	26560400	1.53147e+07	7.38712e+06	5.45308e+07	47402900	7.59415e+06	7.13591e+06			0.252988	0.144506
Q8TCJ0	FBX25	F-box only protein 25	11	4.68123e+06	3903410	2.23438e+07	1.74529e+07	4.27536e+06	2671000	1.28667e+07	1.27723e+07			4.63581	3.691
Q9NVF7	FBX28	F-box only protein 28	13	5.27049e+06	3076810	8.63622e+06	7.60022e+06	1.56556e+06	1328140	3.76864e+06	3.41915e+06			1.94511	2.48395
Q9UK99	FBX3	F-box only protein 3	16	5.59945e+07	34832300	1.43712e+07	1.39602e+07	4.52492e+07	39172600	6.80056e+06	5.63262e+06			0.311928	0.147274
Q8TB52	FBX30	F-box only protein 30	10	1.02634e+07	7313370	2.1582e+06	2.11343e+06	1.65774e+06	1719760					0.243027
Q5XUX0	FBX31	F-box only protein 31	9	1.01047e+07	6971080	8.24081e+06	7.42232e+06	5.46527e+06	5127810	2.1865e+06	2.23702e+06			0.917272	0.417586
Q969P5	FBX32	F-box only protein 32	2		461795		1.46029e+06			599169	659306			3.16221
Q7Z6M2	FBX33	F-box only protein 33	6	9.12648e+06	4875460	1.1619e+07	9.45387e+06	5.78114e+06	5038330	6.64791e+06	6.46667e+06			1.505	1.21213
Q6PIJ6	FBX38	F-box only protein 38	20	2.03213e+07	14618000	1.28437e+07	9.43377e+06	712466	624165	1.59751e+06	1.63834e+06			0.637606	2.4209
Q9UKT5	FBX4	F-box only protein 4	4	339774	497973			759333	539533
Q6P3S6	FBX42	F-box only protein 42	19	2.65004e+07	1.36166e+07	7.22959e+06	5.16479e+06	1.58857e+07	12890100	3.67288e+06	3.48902e+06			0.308956	0.248887
Q9H4M3	FBX44	F-box only protein 44	5	3.53615e+06	2689650	5.24229e+06	6.59199e+06	1.10636e+06	1133060	2.68512e+06	2.53767e+06			1.90084	2.3322
Q6PJ61	FBX46	F-box only protein 46	27	5.38201e+06	2459520	6.41697e+07	4.39778e+07	4.59666e+06	3490940	5.77778e+07	5.35652e+07			13.7916	13.7671
Q9UKT4	FBX5	F-box only protein 5	13	2.14111e+06	1137230	1.07184e+07	7.30964e+06	803922	949849	8.67653e+06	9.27633e+06			5.49915	10.2367
Q9Y3I1	FBX7	F-box only protein 7	9	6.15899e+07	36931200	3.51424e+07	3.35132e+07	3.37253e+07	28470400	1.94263e+07	1.65494e+07			0.696861	0.578428
Q9NRD0	FBX8	F-box only protein 8	9	3.06743e+06	1564270	1.76282e+07	1.55839e+07	2.0988e+06	1816260	1.31874e+07	1.20243e+07			7.1706	6.43965
Q9UK97	FBX9	F-box only protein 9	18	4.12782e+06	2103720	1.10542e+07	1.31906e+07	2.27925e+06	1.84073e+06	7.76534e+06	7.23836e+06			3.89067	3.64169
Q9UKC9	FBXL2	F-box/LRR-repeat protein 2	6	3.14434e+06	1405970	4.9981e+06	4.21063e+06	1.21998e+06	812593	2.33222e+06	2.98257e+06			2.02376	2.61481
Q9UKT7	FBXL3	F-box/LRR-repeat protein 3	10	1.00825e+06	726485	8.5876e+06	7.08858e+06	887838	695761	8.2706e+06	8.11795e+06			9.03664	10.3489
Q9UKA2	FBXL4	F-box/LRR-repeat protein 4	8	1.60051e+06	1160910	7.9014e+06	3.20868e+06	876861	642452	3.07344e+06	3.04504e+06			4.02331	4.02714
Q8N531	FBXL6	F-box/LRR-repeat protein 6	7	6.02162e+06	3331560		1.66999e+06	4.79761e+06	4474740	2.51811e+06	2.45597e+06			0.357096	0.536443
Q96CD0	FBXL8	F-box/LRR-repeat protein 8	16	3.87805e+06	1337180	7.3104e+07	4.54738e+07	3.18538e+06	2955250	6.68246e+07	6.6402e+07			22.7368	21.6959
P57775	FBXW4	F-box/WD repeat-containing protein 4	9	8.38562e+06	3351880	1.53529e+07	1.03105e+07	5.30277e+06	5584920	1.04087e+07	1.10279e+07			2.18645	1.96888
Q969U6	FBXW5	F-box/WD repeat-containing protein 5	5	3.49979e+06	1629210		276285	1.14395e+06	1019290					0.107734
Q969H0	FBXW7	F-box/WD repeat-containing protein 7	7	1.1072e+07	7766690	8.01199e+06	1.2356e+07	3.91163e+06	2218500		1.48229e+06			1.08118	0.483607
Q8N3Y1	FBXW8	F-box/WD repeat-containing protein 8	4	1.14739e+06	811811		552655	1.2922e+06	1208660		577851			0.564165	0.462123
Q5XUX1	FBXW9	F-box/WD repeat-containing protein 9	14	8.81517e+06	4477380	3.42085e+06	4.04037e+06	7.13809e+06	4952510	3.47679e+06	3.14229e+06			0.561308	0.547457
Q9BSK4	FEM1A	Protein fem-1 homolog A	10	6.07701e+06	3010790	4.33965e+06	4.98225e+06	1.79532e+06	1439280	1.87614e+06	1.50816e+06			1.02576	1.04628
Q9UK73	FEM1B	Protein fem-1 homolog B	34	1.37242e+08	83945300	1.37623e+08	1.25259e+08	2.16446e+07	17409600	2.01369e+07	1.78939e+07			1.1885	0.973796
Q96JP0	FEM1C	Protein fem-1 homolog C	23	4.47871e+07	33524300	3.71825e+07	3.3623e+07	4.96292e+06	4369660	4.78541e+06	4.5765e+06			0.904152	1.00314
Q9NXK8	FXL12	F-box/LRR-repeat protein 12	10	1.86807e+07	8747020	1.44498e+08	8.17177e+07	1.31069e+07	12796300	9.79995e+07	9.40598e+07			8.24771	7.41449
Q8N1E6	FXL14	F-box/LRR-repeat protein 14	12	2.59928e+07	1.42688e+07	8.04566e+06	6.18593e+06	1.36252e+07	13545700	3.72332e+06	3.97019e+06			0.353478	0.283152
Q9H469	FXL15	F-box/LRR-repeat protein 15	22	5.50923e+07	3.00953e+07	1.99257e+08	1.11668e+08	4.06828e+07	41773600	1.31786e+08	1.34008e+08			3.64989	3.22344
Q9UF56	FXL17	F-box/LRR-repeat protein 17	6	4.75138e+06	3341950	3.29796e+06	2.90521e+06	3.75651e+06	3074250	2.71748e+06	2.34362e+06			0.766456	0.740928
Q96ME1	FXL18	F-box/LRR-repeat protein 18	15	2.9687e+07	14516000	1.48243e+07	1.05522e+07	2.68033e+07	23372700	7.68448e+06	7.28654e+06			0.57409	0.29837
Q6PCT2	FXL19	F-box/LRR-repeat protein 19	3	1.33999e+06	556198	3.70686e+06	2.25349e+06	951835	785238	3.62156e+06	3.77941e+06			3.14333	4.2606
Q96IG2	FXL20	F-box/LRR-repeat protein 20	8	1.90139e+06	1270770	2.62867e+06	4.24448e+06	851955	811864	1.9061e+06	2.09025e+06			2.16671	2.40192
Q9H2C0	GAN	Gigaxonin	4	2.67056e+06	766921	3.4476e+06	1.89652e+06	1.79475e+06	1283170	2.62776e+06	2.4784e+06			1.55466	1.65896
Q96IK5	GMCL1	Germ cell-less protein-like 1	4	522385	244604	763240	495390	321255	279740	512750	501138			1.641	1.68701
Q9BQ67	GRWD1	Glutamate-rich WD repeat-containing protein 1	4	2.73566e+07	16506900	2.86592e+07	2.06831e+07	1.78257e+07	13917600	1.7218e+07	1.58484e+07			1.12491	1.04168
Q9ULT8	HECD1	E3 ubiquitin-protein ligase HECTD1	59	1.64046e+07	7563670	1.64672e+07	9.74727e+06	3.56149e+06	2762580	5.9736e+06	5.68442e+06			1.09371	1.84343
Q5T447	HECD3	E3 ubiquitin-protein ligase HECTD3	10	1.49869e+06	692214	1.75462e+06	1.1373e+06	940522	641516	1.4396e+06	1.3966e+06			1.31997	1.79275
Q15751	HERC1	Probable E3 ubiquitin-protein ligase HERC1	43	464531	291316	643069	357469	2.44917e+06	2045180	4.10902e+06	3.86734e+06			1.32373	1.77475
O95714	HERC2	E3 ubiquitin-protein ligase HERC2	8	681768	510578	783622	731896	915658	818065	953567	868803			1.27104	1.05113
Q5GLZ8	HERC4	Probable E3 ubiquitin-protein ligase HERC4	6	3.6645e+06	1963110	2.71171e+06	2.27848e+06	1.64022e+06	1446780	2.66814e+06	2.57304e+06			0.886733	1.69783
Q14527	HLTF	Helicase-like transcription factor	5	1.43805e+06	487212	1.09141e+06	509484	1.02204e+06	1047590	1.05108e+06	1.05425e+06			0.831517	1.01724
Q7Z6Z7	HUWE1	E3 ubiquitin-protein ligase HUWE1	56	8.10176e+06	3778170	7.73969e+06	4.71783e+06	3.63016e+06	2871400	5.51292e+06	5.11437e+06			1.04862	1.63457
Q7Z5L9	I2BP2	Interferon regulatory factor 2-binding protein 2	4	1.02109e+06	486112		404758	364771	289718	364377	345621			0.537098	1.08481
Q9P2D0	IBTK	Inhibitor of Bruton tyrosine kinase	9	733805	356143	2.32527e+06	856192	1.08109e+06	767149	1.74571e+06	1.50317e+06			2.91891	1.75783
Q9H496	IFG15	Torsin-1A-interacting protein 2, isoform IFRG15	7	6.22297e+06	3.83997e+06	8.28785e+07	1.57607e+08	1.52091e+06	2761510	1.02818e+08	1.30414e+08			23.8981	54.4629
Q9Y573	IPP	Actin-binding protein IPP	5	1.95535e+06	1.03686e+06	4.33856e+06	2.85337e+06	2.87717e+06	2237810	2.49634e+06	2.3996e+06			2.40356	0.957176
Q96J02	ITCH	E3 ubiquitin-protein ligase Itchy homolog	2	549677	176052		285907	284206	239139	348098	291164			0.787918	1.22149
Q8IY47	KBTB2	Kelch repeat and BTB domain-containing protein 2	11	1.30992e+07	4.02971e+06	1.78636e+07	1.21489e+07	1.25776e+07	11120700	7.95938e+06	7.12003e+06			1.75216	0.636308
Q9NVX7	KBTB4	Kelch repeat and BTB domain-containing protein 4	14	9.18265e+06	3.52974e+06	5.85233e+06	3.55943e+06	9.69264e+06	7.3063e+06	2.80559e+06	2.66477e+06			0.740361	0.321806
Q86V97	KBTB6	Kelch repeat and BTB domain-containing protein 6	3	2.95767e+06	1915070	1.94957e+06	1.7052e+06	2.35322e+06	1745830	1.18054e+06	1.28662e+06			0.750044	0.601886
Q8WVZ9	KBTB7	Kelch repeat and BTB domain-containing protein 7	9	2.10694e+06	1248830	724816	669312	987326	763007	571355	625901			0.415443	0.684016
Q8NFY9	KBTB8	Kelch repeat and BTB domain-containing protein 8	6	1.37426e+06	415767	880977	300790	1.23415e+06	902860	582934	497112			0.660196	0.5054
O94819	KBTBB	Kelch repeat and BTB domain-containing protein 11	6	501463	272035		273398	374241	288073	432868	374585			0.706912	1.21914
Q96CX2	KCD12	BTB/POZ domain-containing protein KCTD12	11	2.70856e+07	11329700	1.4794e+07	7.37174e+06	3.8117e+06	2830950	3.47684e+06	3.10352e+06			0.577001	0.990622
Q6PI47	KCD18	BTB/POZ domain-containing protein KCTD18	10	2.41956e+06	887628			4.92491e+06	3921080
Q4G0X4	KCD21	BTB/POZ domain-containing protein KCTD21	3	2.02517e+06	456354	4.1284e+06	4.15899e+06	1.50008e+06	1492660	4.45843e+06	4.15214e+06			3.33964	2.87716
Q14681	KCTD2	BTB/POZ domain-containing protein KCTD2	2	583099	150848	1.01982e+06	781868			581191	522687			2.45479
Q9Y597	KCTD3	BTB/POZ domain-containing protein KCTD3	22	6.50568e+06	3187900	8.77629e+06	7.73292e+06	4.60365e+06	3804750	8.71139e+06	7.9762e+06			1.70311	1.98463
Q9NXV2	KCTD5	BTB/POZ domain-containing protein KCTD5	3	7.38206e+06	3196450	8.73841e+06	7.26902e+06	2.99185e+06	2674080	5.6273e+06	5.85497e+06			1.5132	2.02655
Q8NC69	KCTD6	BTB/POZ domain-containing protein KCTD6	9	6.37284e+07	41126900	7.34793e+07	7.03855e+07	1.93759e+07	18876500	5.08084e+07	4.41659e+07			1.37203	2.48283
Q7L273	KCTD9	BTB/POZ domain-containing protein KCTD9	12	1.80918e+07	9052840	3.24071e+07	2.7544e+07	1.38776e+07	11243600	2.5451e+07	2.47025e+07			2.20858	1.99646
Q9Y2K7	KDM2A	Lysine-specific demethylase 2A	31	2.71852e+06	1208390	3.39322e+07	3.00452e+07	1.64288e+06	1312290	3.98987e+07	3.76634e+07			16.292	26.2463
Q14145	KEAP1	Kelch-like ECH-associated protein 1	12	4.64904e+06	2832610	6.83793e+06	4.91077e+06	2.83967e+06	2600760	5.41261e+06	4.45175e+06			1.57033	1.81316
Q6PID8	KLD10	Kelch domain-containing protein 10	6	1.74906e+06	1072560	5.26335e+06	3.49123e+06	854706	629056	1.02012e+06	988407			3.10268	1.35367
Q9Y2U9	KLDC2	Kelch domain-containing protein 2	4	4.46385e+06	3138940	5.26126e+06	4.32174e+06	1.23474e+06	1002280	1.51735e+06	1.13121e+06			1.26046	1.18397
Q9BQ90	KLDC3	Kelch domain-containing protein 3	11	4.57699e+06	1.85744e+06	4.41625e+06	3.62136e+06	1.16807e+06	1085940	1.94157e+06	1.72598e+06			1.24916	1.62712
Q9NVR0	KLH11	Kelch-like protein 11	18	1.32292e+07	4863470	2.62863e+07	2.64867e+07	1.09667e+07	9674330	1.82254e+07	1.71053e+07			2.91681	1.71167
Q53G59	KLH12	Kelch-like protein 12	9	5.3572e+06	2020580	1.40416e+07	8.47986e+06	4.95922e+06	3.7018e+06	8.46752e+06	7.31538e+06			3.05261	1.82229
Q9P2N7	KLH13	Kelch-like protein 13	23	2.51521e+07	14508000	2.58455e+07	1.71648e+07	1.64917e+07	13798000	1.25005e+07	1.10992e+07			1.08447	0.779131
Q96M94	KLH15	Kelch-like protein 15	11	1.44848e+07	7646210	1.35424e+07	1.28394e+07	1.35569e+07	10986200	7.68518e+06	7.06607e+06			1.19207	0.601034
Q6TDP4	KLH17	Kelch-like protein 17	4	217178		573121	356877	712779	593244	852324	919270			2.1411	1.35648
O94889	KLH18	Kelch-like protein 18	8	1.94885e+06	890534	5.69825e+06	6.5971e+06	1.52262e+06	1648540	3.30481e+06	3.5735e+06			4.33029	2.16902
Q9Y2M5	KLH20	Kelch-like protein 20	11	1.47093e+06	440384	1.48961e+06	2.80677e+06	966292	946479	1.64806e+06	1.72808e+06			2.24787	1.76505
Q9UJP4	KLH21	Kelch-like protein 21	11	2.69782e+06	2208740	1.12577e+07	1.01222e+07	938103	753387	4.81897e+06	4.28945e+06			4.35741	5.38485
Q53GT1	KLH22	Kelch-like protein 22	25	1.78479e+07	8239840	1.14982e+07	6.87724e+06	1.59609e+07	12331300	5.56598e+06	5.1715e+06			0.704371	0.379522
Q8NBE8	KLH23	Kelch-like protein 23	13	951903	494210	4.94087e+06	5.2065e+06	829099	562802	4.07556e+06	4.15947e+06			7.017	5.91639
Q6TFL4	KLH24	Kelch-like protein 24	16	1.19158e+06	591039	8.01553e+06	6.45839e+06	1.49968e+06	1253810	7.58544e+06	7.78917e+06			8.11947	5.58369
Q9H0H3	KLH25	Kelch-like protein 25	14	2.56431e+06	1114670	1.0161e+07	9.6317e+06	2.67677e+06	2.07182e+06	8.61552e+06	8.45719e+06			5.37995	3.59533
Q53HC5	KLH26	Kelch-like protein 26	15	5.60254e+06	3314630	1.53956e+07	1.31324e+07	5.33796e+06	4445050	9.85444e+06	8.86101e+06			3.19923	1.91306
Q9NXS3	KLH28	Kelch-like protein 28	5	634660	472015	1.8229e+06	1.71814e+06	497959	356663	1.33059e+06	1.23183e+06			3.19971	2.9983
Q8N4N3	KLH36	Kelch-like protein 36	16	1.63877e+07	7.14931e+06	2.32725e+07	1.6254e+07	1.18632e+07	9746170	1.8442e+07	1.57372e+07			1.67934	1.58168
Q9P2K6	KLH42	Kelch-like protein 42	25	1.75657e+08	84394500	4.29593e+08	3.27712e+08	1.59773e+08	133354000	3.10364e+08	2.88329e+08			2.91213	2.04244
Q96PQ7	KLHL5	Kelch-like protein 5	7	980881	264064	3.27807e+06	1.14861e+06	1.10232e+06	979575	1.85832e+06	1.62178e+06			3.55573	1.6716
Q8IXQ5	KLHL7	Kelch-like protein 7	19	3.96562e+06	1233060	7.45653e+06	6.07831e+06	5.36956e+06	4329380	7.48491e+06	7.23631e+06			2.60351	1.51782
Q9P2G9	KLHL8	Kelch-like protein 8	17	1.45248e+07	4643920	2.38825e+07	2.07469e+07	1.29956e+07	9923520	1.18972e+07	1.03029e+07			2.32824	0.968629
Q9P2J3	KLHL9	Kelch-like protein 9	8	2.36124e+07	13440200	1.9891e+07	1.7791e+07	1.38748e+07	11657500	1.13694e+07	1.01819e+07			1.01699	0.844078
Q08380	LG3BP	Galectin-3-binding protein	4	853672	564824			587704	491413	550622	475806				0.951174
P43034	LIS1	Platelet-activating factor acetylhydrolase IB subunit beta	4	1.61871e+06	1108730	1.76043e+06	790619	2.60234e+06	2262040	1.61987e+06	1.6614e+06			0.935328	0.67455
Q96L50	LLR1	Leucine-rich repeat protein 1	13	1.354e+07	11333600	1.45262e+07	1.26366e+07	6.52672e+06	6425370	7.91076e+06	8.41936e+06			1.09203	1.26081
Q8WWI1	LMO7	LIM domain only protein 7	26	1.3506e+06	774055	1.71851e+06	708962	2.51291e+06	2099060	2.11252e+06	1.9548e+06			1.14253	0.881905
Q1L5Z9	LONF2	LON peptidase N-terminal domain and RING finger protein 2	2	632805	368284	329648	353417	224896	207744	364659	422033			0.682322	1.81835
Q15048	LRC14	Leucine-rich repeat-containing protein 14	19	2.96874e+07	12151400	6.94601e+07	3.90769e+07	2.43014e+07	18793200	2.66594e+07	2.3286e+07			2.59417	1.15897
Q86X40	LRC28	Leucine-rich repeat-containing protein 28	16	5.40638e+06	2545410	6.43966e+07	2.86443e+07	4.41939e+06	3628320	3.03429e+07	2.84553e+07			11.7006	7.30621
Q15345	LRC41	Leucine-rich repeat-containing protein 41	11	8.09988e+06	6313290		1.9049e+06	2.50167e+06	2461080		1.04574e+06			0.264328	0.421434
Q9Y546	LRC42	Leucine-rich repeat-containing protein 42	10	1.04836e+07	3773240	1.68608e+07	9.03711e+06	1.22038e+07	9773520	1.07322e+07	9.93096e+06			1.81652	0.940202
Q96CX6	LRC58	Leucine-rich repeat-containing protein 58	2		693615	1.36724e+06	1.82915e+06			758103	753164			2.30415
Q6UWE0	LRSM1	E3 ubiquitin-protein ligase LRSAM1	3	747554	414538	730614	499526	622636	486567	736532	678587			1.05856	1.2758
Q9UFC0	LRWD1	Leucine-rich repeat and WD repeat-containing protein 1	2	51952.6	11252		27979.1		29622.1	34993.6	28787.2			0.885351	1.07657
O94822	LTN1	E3 ubiquitin-protein ligase listerin	18	6.72119e+06	4141170	5.82097e+06	4.43218e+06	3.90229e+06	3077820	5.50703e+06	4.54238e+06			0.943915	1.43972
Q8N653	LZTR1	Leucine-zipper-like transcriptional regulator 1	12	5.55683e+06	3044800	2.04543e+06	1.5919e+06	1.58312e+06	1346610	1.2559e+06	1.16294e+06			0.422865	0.82562
Q7L5Y9	MAEA	E3 ubiquitin-protein transferase MAEA	4	1.51022e+06	954235		857337	929603	861798	1.24385e+06	1.07204e+06			0.695762	1.29279
Q96G25	MED8	Mediator of RNA polymerase II transcription subunit 8	2	1.27011e+06	392976		1.40513e+06		335930	1.7139e+06	1.67821e+06			1.68979	5.04884
Q86YT6	MIB1	E3 ubiquitin-protein ligase MIB1	6		221669		224338	461817	198650	251448	311981			1.01204	0.853076
Q96AX9	MIB2	E3 ubiquitin-protein ligase MIB2	2	464668	340728		329059	656819	521696	400766				0.817135	0.68012
Q9H000	MKRN2	E3 ubiquitin-protein ligase makorin-2	4	7.66424e+06	4513250	6.7666e+06	7.01546e+06	5.07547e+06	4.00494e+06	6.03211e+06	5.27877e+06			1.13177	1.24564
O75592	MYCB2	E3 ubiquitin-protein ligase MYCBP2	16	1.15834e+06	707848	1.63329e+06	1.15911e+06	1.89382e+06	1398660	1.72535e+06	1.58485e+06			1.49631	1.00538
Q96PU5	NED4L	E3 ubiquitin-protein ligase NEDD4-like	3	707467	301519	1.01883e+06		1.05712e+06	879151	613211	574008			2.01951	0.613148
Q15843	NEDD8	Ubiquitin-like protein NEDD8	7	2.08189e+08	2.35261e+08	1.22313e+09	1.47058e+09	1.20287e+08	96604200	1.56826e+09	1.14038e+09			6.07444	12.4885
Q6ZNB6	NFXL1	NF-X1-type zinc finger protein NFXL1	4	791362	379959	424107	451146	267788	293596	387249	400105			0.747236	1.40252
Q9Y314	NOSIP	Nitric oxide synthase-interacting protein	10	4.26354e+06	3.50204e+06	4.85993e+06	4.04535e+06	2.37784e+06	2034740	3.74514e+06	3.56214e+06			1.14676	1.65601
Q96MG8	PCMD1	Protein-L-isoaspartate O-methyltransferase domain-containing protein 1	3	1.37816e+06	1404060	1.6498e+06	1.5956e+06	398940	406337					1.16648
Q9NV79	PCMD2	Protein-L-isoaspartate O-methyltransferase domain-containing protein 2	7	1.61147e+07	9094650	2.00181e+07	1.01425e+07	2.18858e+06	1608330					1.19641
O43164	PJA2	E3 ubiquitin-protein ligase Praja-2	4		186783		201778	235423	196815	378279	387217			1.08028	1.771
P29590	PML	Protein PML	5	1.01908e+06	442335	898850	665515	485050	325569	589032	541915			1.07044	1.39516
Q13356	PPIL2	RING-type E3 ubiquitin-protein ligase PPIL2	3	1.43077e+06	697217	1.03939e+06	693139	795086	652461	846050	677059			0.814162	1.0522
P78395	PRAME	Melanoma antigen preferentially expressed in tumors	9	8.52986e+06	5038820	9.30345e+06	5.18238e+06	4.54146e+06	3.71875e+06	7.31694e+06	7.0505e+06			1.06759	1.73935
Q9UMS4	PRP19	Pre-mRNA-processing factor 19	10	1.78829e+06	1296290	1.62736e+06	1.18094e+06	1.9363e+06	1405100	2.08074e+06	2.0919e+06			0.910432	1.24877
Q13610	PWP1	Periodic tryptophan protein 1 homolog	21	1.8091e+07	10568900	4.06333e+06	2.21929e+06	1.88166e+07	16947900	3.48537e+06	3.61269e+06			0.219213	0.198467
Q9UJ41	RABX5	Rab5 GDP/GTP exchange factor	2		142838		146325	138578	165060	233380	251919			1.02441	1.59828
Q9NS91	RAD18	E3 ubiquitin-protein ligase RAD18	3	380735	157388	324008	177158		118740					0.931325
Q96S21	RB40C	Ras-related protein Rab-40C	10	3.25707e+06	2172330		528357	2.50281e+06	2137290					0.194628
P49792	RBP2	E3 SUMO-protein ligase RanBP2	15	1.42065e+06	744366	937261	728278	1.58186e+06	1161050	1.59548e+06	1.46284e+06			0.769296	1.11499
P62877	RBX1	E3 ubiquitin-protein ligase RBX1	4	1.35176e+08	68217300	1.56694e+08	1.40497e+08	3.96091e+07	33705000	7.17846e+07	8.61607e+07			1.46117	2.15436
Q9UBF6	RBX2	RING-box protein 2	3	4.36772e+06	1198180		4.08833e+06							1.46906
Q8NDN9	RCBT1	RCC1 and BTB domain-containing protein 1	3				340404			490754	368331
O95199	RCBT2	RCC1 and BTB domain-containing protein 2	3			812457	702447			878877	816685
Q6PCD5	RFWD3	E3 ubiquitin-protein ligase RFWD3	2	476858	250238		161313	249739	131903					0.443718
O94844	RHBT1	Rho-related BTB domain-containing protein 1	13	1.75958e+07	9577580	1.10614e+07	7.30065e+06	9.64612e+06	7124860	4.31259e+06	4.35322e+06			0.675738	0.516714
Q9BYZ6	RHBT2	Rho-related BTB domain-containing protein 2	11	756391	546847	3.17007e+06	2.57543e+06	279856	191175	1.56226e+06	1.37733e+06			4.40863	6.24076
O94955	RHBT3	Rho-related BTB domain-containing protein 3	10	6.76299e+06	5290310	9.43632e+06	7.82305e+06	6.01397e+06	4989170	5.53612e+06	5.25969e+06			1.43192	0.981157
Q06587	RING1	E3 ubiquitin-protein ligase RING1	2	906201	711231		794119	1.02243e+06	629168	861447	862531			0.98195	1.04383
Q9H871	RMD5A	E3 ubiquitin-protein transferase RMND5A	3	637278	261260		150523				198773			0.335039
Q9Y508	RN114	E3 ubiquitin-protein ligase RNF114	2	720273	406813	1.14371e+06	833500	468127		826259	924484			1.75427	1.86994
Q5XPI4	RN123	E3 ubiquitin-protein ligase RNF123	2	307651	46630.6	280141		160317	112207	233677	210070			1.58146	1.62829
Q9BV68	RN126	E3 ubiquitin-protein ligase RNF126	5	2.6626e+06	1234060	1.11428e+06	1.41982e+06	633979	680596	1.09261e+06	1.2091e+06			0.650325	1.75092
Q8WVD3	RN138	E3 ubiquitin-protein ligase RNF138	3	999030	503412		406658							0.541329
Q63HN8	RN213	E3 ubiquitin-protein ligase RNF213	6	928796	299930	489971	440887	993108	804774	853331	856747			0.75758	0.951163
Q8ND24	RN214	RING finger protein 214	6	2.26317e+06	1076990	1.5163e+06	1.03997e+06	1.52536e+06	1240370	2.14684e+06	1.70936e+06			0.765317	1.39428
Q9UBS8	RNF14	E3 ubiquitin-protein ligase RNF14	8	3.53474e+06	2563530	4.24199e+06	2.6514e+06	2.24854e+06	1505740	3.67074e+06	3.36936e+06			1.13038	1.87522
Q96EP0	RNF31	E3 ubiquitin-protein ligase RNF31	8	2.08574e+06	1585910	2.14536e+06	1.93878e+06	1.4133e+06	1201150	2.03201e+06	1.6634e+06			1.11234	1.41346
Q969K3	RNF34	E3 ubiquitin-protein ligase RNF34	4	612713	332056		363394	107155	209509	231962	277791			0.769277	1.60976
Q96DX4	RSPRY	RING finger and SPRY domain-containing protein 1	3	258204	242617	227237	143990	445227	347600	480971	442958			0.741239	1.16536
Q7Z6J0	SH3R1	E3 ubiquitin-protein ligase SH3RF1	2		86190.3		82132.3	110785	69934.6					0.952918
Q8TBC3	SHKB1	SH3KBP1-binding protein 1	13	9.04393e+06	4327850	1.18788e+07	1.00732e+07	7.06609e+06	5810320	1.23924e+07	1.19763e+07			1.64166	1.8925
P63208	SKP1	S-phase kinase-associated protein 1	19	2.60401e+08	176916000	3.85575e+08	2.94029e+08	1.59714e+08	135678000	2.99033e+08	2.30337e+08			1.55403	1.7921
Q13309	SKP2	S-phase kinase-associated protein 2	11	5.78146e+07	45291200	5.90414e+07	3.58524e+07	6.28028e+07	47578900	5.73928e+07	5.06126e+07			0.920353	0.978472
Q9BZK7	TBL1R	F-box-like/WD repeat-containing protein TBL1XR1	2		201272		261831	289802	172905	274982	261514			1.30088	1.15947
Q13888;Q6P1K8	TF2H2;T2H2L	General transcription factor IIH subunit 2;General transcription factor IIH subunit 2-like protein	4	1.47796e+06	1150930	896227	1.0718e+06	504045	323351	586645	583186			0.748615	1.41387
O15164	TIF1A	Transcription intermediary factor 1-alpha	2	162578	88873.2			169867	170745	184234	215226				1.17277
Q13263	TIF1B	Transcription intermediary factor 1-beta	20	4.79924e+07	38200100	4.42242e+07	3.66124e+07	4.08423e+07	33149000	4.3895e+07	3.96365e+07			0.93786	1.12894
Q8NFQ8	TOIP2	Torsin-1A-interacting protein 2	2	341603	111256	557843			96826.6	136614	113600			2.46365	1.29207
Q8TEL6	TP4AP	Short transient receptor potential channel 4-associated protein	21	3.3288e+07	22919200	1.98409e+07	1.02338e+07	2.31593e+07	19236000	9.90154e+06	9.25765e+06			0.535068	0.451917
Q12933	TRAF2	TNF receptor-associated factor 2	2	1.50581e+06	1008450	1.3422e+06	907256	1.21308e+06	1091220	1.17325e+06	1.23975e+06			0.894679	1.04718
Q9BUZ4	TRAF4	TNF receptor-associated factor 4	2				71590.5		77922.5		58419				0.749706
Q9Y4K3	TRAF6	TNF receptor-associated factor 6	3	2.86717e+06	1076080	3.45625e+06	1.5858e+06	1.47244e+06	1185470	1.83198e+06	1.72465e+06			1.27866	1.33813
Q96F44	TRI11	E3 ubiquitin-protein ligase TRIM11	3	1.02321e+06	445114	927949	797379	371662	335888	915915	770101			1.17503	2.38289
O15344	TRI18	E3 ubiquitin-protein ligase Midline-1	8	4.13397e+06	1.7967e+06	3.46468e+06	2.03261e+06	2.14982e+06	2.06567e+06	2.96918e+06	2.95849e+06			0.926925	1.40616
Q14258	TRI25	E3 ubiquitin/ISG15 ligase TRIM25	4	3.36021e+06	1284780	2.52603e+06	1.72371e+06	1.78289e+06	1298690	2.63696e+06	2.34475e+06			0.91491	1.61661
Q12899	TRI26	Tripartite motif-containing protein 26	3	958274	551054	875046	560871	582271	467196	963073	807083			0.951361	1.68672
P14373	TRI27	Zinc finger protein RFP	3	2.48149e+06	1459160	2.30967e+06	1.49374e+06	1.64021e+06	1435510	2.02116e+06	1.78994e+06			0.965175	1.23909
Q13049	TRI32	E3 ubiquitin-protein ligase TRIM32	3	550132	288917	419039	316417	258452	223546	415840	437609			0.876535	1.77065
Q9UPN9	TRI33	E3 ubiquitin-protein ligase TRIM33	6	1.60022e+06	1212900	1.18317e+06	1.52493e+06	1.81158e+06	1378070	1.59283e+06	1.43928e+06			0.962666	0.95061
Q6PJ69	TRI65	E3 ubiquitin-protein ligase TRIM65	7	2.17176e+06	1471420	2.36632e+06	1.13665e+06	1.7573e+06	1476580	1.5251e+06	1.31909e+06			0.961516	0.879496
Q9C037	TRIM4	E3 ubiquitin-protein ligase TRIM4	5	1.26769e+06	764875	1.18733e+06	550669	878593	603430	966798	850840			0.855074	1.22646
Q9C026	TRIM9	E3 ubiquitin-protein ligase TRIM9	3	1.13139e+06	753442	2.03891e+06	1.12435e+06	821932	610296	1.31102e+06	1.11297e+06			1.67827	1.69246
Q14669	TRIPC	E3 ubiquitin-protein ligase TRIP12	9	1.40945e+06	598673	1.4641e+06	835535	833908	707606	1.05333e+06	966612			1.14517	1.31036
Q9C0C9	UBE2O	(E3-independent) E2 ubiquitin-conjugating enzyme	16	4.58414e+06	2337770	3.92387e+06	3.01115e+06	1.8047e+06	1301490	3.07396e+06	2.69312e+06			1.00189	1.85664
Q05086	UBE3A	Ubiquitin-protein ligase E3A	5	854554	368950		583360	372633	330424	453480	470084			0.95359	1.31364
Q15386	UBE3C	Ubiquitin-protein ligase E3C	8	893950	1001090	1.25887e+06	1.10099e+06	1.05441e+06	946904	1.19749e+06	1.01528e+06			1.24528	1.10566
Q14139	UBE4A	Ubiquitin conjugation factor E4 A	2	618920	261145	729651		334265	321334	369001	395646			1.65818	1.16633
O95155	UBE4B	Ubiquitin conjugation factor E4 B	4	1.14314e+06	361103	1.00006e+06	581924	441496		833398	766798			1.05168	1.81224
Q8IWV7	UBR1	E3 ubiquitin-protein ligase UBR1	2	460532	368414		430378	423216	281382	446857	309848			1.03837	1.07395
Q8IWV8	UBR2	E3 ubiquitin-protein ligase UBR2	7	775208	552793	810005	589778	515415	472957	1.0019e+06	864768			1.05405	1.88863
Q5T4S7	UBR4	E3 ubiquitin-protein ligase UBR4	50	6.91729e+06	3096360	6.35497e+06	3.62672e+06	4.86182e+06	4.00876e+06	5.73304e+06	5.46534e+06			0.996808	1.26242
O95071	UBR5	E3 ubiquitin-protein ligase UBR5	16	1.72603e+06	1.00865e+06	1.814e+06	1.46959e+06	1.29221e+06	1032210	1.75678e+06	1.57759e+06			1.20072	1.4345
O94874	UFL1	E3 UFM1-protein ligase 1	17	3.81485e+06	1492550	3.68207e+06	1.01884e+06	1.94738e+06	1594980	2.31088e+06	2.18849e+06			0.885729	1.27016
Q96T88	UHRF1	E3 ubiquitin-protein ligase UHRF1	11	6.45865e+06	4629680	6.12518e+06	3.32687e+06	3.68287e+06	2827780	4.02134e+06	3.80813e+06			0.852432	1.20256
P40337	VHL	von Hippel-Lindau disease tumor suppressor	6	2.88834e+06	1.78468e+06	6.73645e+06	3.97534e+06	2.12313e+06	1.78187e+06	3.57021e+06	3.34439e+06			2.29226	1.7707
Q9H270	VPS11	Vacuolar protein sorting-associated protein 11 homolog	8	869371	549543	680461	533878	731185	584438	915505	768216			0.855823	1.27979
Q9P253	VPS18	Vacuolar protein sorting-associated protein 18 homolog	10	2.6403e+06	1295810	2.11075e+06	1.63725e+06	1.51777e+06	1266770	1.91117e+06	1.8331e+06			0.952209	1.34467
P49754	VPS41	Vacuolar protein sorting-associated protein 41 homolog	4	422749	333719		533595	333775	337676	760501	686263			1.41075	2.15468
Q8N3P4	VPS8	Vacuolar protein sorting-associated protein 8 homolog	2				372461		364389	539457	443769				1.34914
O75083	WDR1	WD repeat-containing protein 1	9	2.39375e+06	1546600	3.35901e+06	1.85831e+06	1.66221e+06	1218910	1.97627e+06	1.63931e+06			1.32408	1.25492
Q9H7D7	WDR26	WD repeat-containing protein 26	9	4.90961e+06	2872670	3.57051e+06	3.12312e+06	2.97179e+06	2129310	2.96323e+06	2.73948e+06			0.860111	1.11794
Q8TAF3	WDR48	WD repeat-containing protein 48	3	648444	437541		357363	196694	235283	302067	351001			0.658136	1.51181
Q8N5D0	WDTC1	WD and tetratricopeptide repeats protein 1	31	2.52113e+07	14545700	4.30681e+07	1.88654e+07	6.47739e+06	5238910	1.52626e+07	1.35429e+07			1.5578	2.45858
Q9Y4P8	WIPI2	WD repeat domain phosphoinositide-interacting protein 2	2	361030	113254	381924	172091		239542	367601	364884			1.16811	1.52893
Q9Y6I7	WSB1	WD repeat and SOCS box-containing protein 1	2		426270		815762	161487						1.91372
O00308	WWP2	NEDD4-like E3 ubiquitin-protein ligase WWP2	3	339370	145533		209335	236905	262372	297829	267411			0.863409	1.13212
P98170	XIAP	E3 ubiquitin-protein ligase XIAP	10	2.6076e+06	1406960	2.49038e+06	1.60225e+06	1.69914e+06	1071270	1.86735e+06	1.70644e+06			1.01945	1.28999
Q7Z7L7	ZER1	Protein zer-1 homolog	14	4.71292e+06	2717670	1.23951e+07	1.17789e+07	1.22187e+06	1116160	5.4898e+06	4.95472e+06			3.25331	4.46722
Q96PM5	ZN363	RING finger and CHY zinc finger domain-containing protein 1	2	732040	546824		754364							1.17974
Q86UK7	ZN598	E3 ubiquitin-protein ligase ZNF598	10	1.22245e+06	718651	1.4584e+06	722057	937219	773882	1.13862e+06	1.04311e+06			1.12331	1.27504
Q9HCJ5	ZSWM6	Zinc finger SWIM domain-containing protein 6	5	2.47497e+06	2417780	275506	709897	2.28121e+06	1.96134e+06		164032			0.201401	0.0773272
A7E2V4	ZSWM8	Zinc finger SWIM domain-containing protein 8	10	4.52078e+06	2040650	4.31715e+06	2.87751e+06	3.09458e+06	2394130	1.85101e+06	1.73613e+06			1.09651	0.653548
Q9C0D3	ZY11B	Protein zyg-11 homolog B	24	3.80062e+07	22406800	9.37196e+07	3.68089e+07	2.34021e+07	19500100	2.96117e+07	2.89196e+07			2.1606	1.3643
Note:
HBTH-CSN2 and HBTH-CSN6 cells were used to purify CSN complexes and their interacting proteins.
Samples with "+" were purified from CSN5i-3 treated cells; and the ones with "-" were purified from untreated cells.
Two biological replicates were performed for each condition, which was labeled as _1 and _2 respectively.
Protein identification required a minimum of 2 unique peptides.

## Sheet: Supplementary Table 2c
Protein.Acc	Protein.Gene	Protein.Name	Peptide	Peptide.Mz	Peptide.z	PRM quantitation								PRM quant profile		Ave. relative abundance (CSN5i-3 treated (+)/untreated(-))
						CSN2-	CSN2-	CSN2+	CSN2+	CSN6-	CSN6-	CSN6+	CSN6+	CSN2 - - + +	CSN6 - - + +	CSN2 (+/-)	CSN6 (+/-)
Q9C0C7	AMRA1	Activating molecule in BECN1-regulated autophagy protein 1	GLLPEAGQLAER	627.346	2	3.61863e+06	3458303	2.67728e+06	2.87077e+06	2.72907e+06	2878917	2.20477e+06	2.24441e+06			0.843221	0.815147
Q9C0C7	AMRA1	Activating molecule in BECN1-regulated autophagy protein 1	LLQELVEDK	543.806	2	2.17707e+06	1.96252e+06	1.75621e+06	1.68196e+06	1.38569e+06	1.83527e+06	1.28679e+06	1.45202e+06
Q9C0C7	AMRA1	Activating molecule in BECN1-regulated autophagy protein 1	FFLEYDR	495.24	2	1.9706e+06	2.01013e+06	1.90818e+06	1.92024e+06	1.54115e+06	1430590	1.20432e+06	1.227e+06
Q92624	APBP2	Amyloid protein-binding protein 2	VVVDVLR	400.255	2	3.02513e+07	25839382	3.40253e+07	3.43656e+07	1.937e+07	23034556	3.14994e+07	3.40478e+07			1.23172	1.57709
Q92624	APBP2	Amyloid protein-binding protein 2	FDNALFHAER	407.2	3	1.64745e+06	1698821	2.0625e+06	1.99643e+06	1.05186e+06	1099528	1.99055e+06	1.95517e+06
Q92624	APBP2	Amyloid protein-binding protein 2	AFGEFNVQTAK	606.306	2	1.2472e+06	1267849	2.10101e+06	1.75691e+06	967969	1.00767e+06	1.89491e+06	1.99672e+06
Q96C12	ARMC5	Armadillo repeat-containing protein 5	IHLGPQGGPESVGEVFR	593.644	3	991473	933132	962541	788685	531986	646234	534533	633912			0.957733	1.08809
Q96C12	ARMC5	Armadillo repeat-containing protein 5	ALLELSR	401.245	2	690323	640319	693783	693678	402934	478221	427157	514199
Q96C12	ARMC5	Armadillo repeat-containing protein 5	SYGAALLR	425.743	2	205632	227861	188692	205450	122658	118559	163786	229657
Q9Y576	ASB1	Ankyrin repeat and SOCS box protein 1	SLLQEESYR	562.783	2	952341	975345	580261	670374	581381	675236	360603	442301			0.578795	0.543935
Q9Y576	ASB1	Ankyrin repeat and SOCS box protein 1	LHDAAYVGDLQTLR	524.611	3	627072	632930	375572	218811	264957	494483	174975	118724
Q9Y575	ASB3	Ankyrin repeat and SOCS box protein 3	SLHNYLLYEDVLR	545.623	3	2.52422e+06	2885040	1.80293e+06	1.72314e+06	2.05156e+06	1877345	969521	818850			0.565111	0.418909
Q9Y575	ASB3	Ankyrin repeat and SOCS box protein 3	TLAPAVER	428.748	2	2.43127e+06	2303816	1.36459e+06	1.03144e+06	1.79582e+06	1796687	831644	731404
Q9Y575	ASB3	Ankyrin repeat and SOCS box protein 3	SDSYISQLPLPR	688.364	2	2.04212e+06	2198511	1.12676e+06	1.08025e+06	1.3139e+06	1748838	480269	602113
Q9NWX5	ASB6	Ankyrin repeat and SOCS box protein 6	LLLEGGADVK	507.795	2	1.16242e+07	10434913	1.22944e+07	1.28263e+07	8.08343e+06	8367233	1.08489e+07	1.22446e+07			0.894121	0.998826
Q9NWX5	ASB6	Ankyrin repeat and SOCS box protein 6	TALLHALASSDGVQIHNTENIR	590.813	4	3.82771e+06	4379139	2.04458e+06	2.2418e+06	2.64307e+06	3414753	824338	811173
Q9NWX5	ASB6	Ankyrin repeat and SOCS box protein 6	IQALHFSLR	362.214	3	3.97139e+06	2384670	1.48427e+06	1.85318e+06	2.02706e+06	1.64685e+06	696432	726204
Q9H765	ASB8	Ankyrin repeat and SOCS box protein 8	VINLIGQTPISR	655.893	2	875881	883058	702344	783429	603144	669987	384016	417188			0.875988	0.649776
Q9H765	ASB8	Ankyrin repeat and SOCS box protein 8	LTVLCSAPGTLK	630.355	2	702934	692853	663846	613881	545604	558881	324344	419371
Q8WZ19	BACD1	BTB/POZ domain-containing adapter for CUL3-mediated RhoA degradation protein 1	GPDPALLEATGGAAGAGGAGR	883.445	2	150600	206654	369409	332052	94300.7	95378	197437	220782			1.85721	2.28042
Q8WZ19	BACD1	BTB/POZ domain-containing adapter for CUL3-mediated RhoA degradation protein 1	LNVGGSLHYTTLR	477.597	3	168123	199043	358120	285815	73600.8	62709	132969	192203
Q9H3F6	BACD3	BTB/POZ domain-containing adapter for CUL3-mediated RhoA degradation protein 3	DGAVPLPESR	520.772	2	8.5531e+06	8733658	1.00177e+07	1.02972e+07	6.13487e+06	6732151	7.02203e+06	7.47564e+06			1.2201	1.12689
Q9H3F6	BACD3	BTB/POZ domain-containing adapter for CUL3-mediated RhoA degradation protein 3	GPDNALLEATGGAAGR	735.371	2	2.52029e+06	2999214	3.73903e+06	3.93282e+06	1.74777e+06	2366752	2.2065e+06	2.70698e+06
Q9H3F6	BACD3	BTB/POZ domain-containing adapter for CUL3-mediated RhoA degradation protein 3	EIEELLAEAK	572.808	2	1.35287e+06	1425434	1.5638e+06	1.66524e+06	917529	1044991	972342	964380
Q9H0C5	BTBD1	BTB/POZ domain-containing protein 1	LFGAVVR	381.237	2	1.7872e+06	1769553	1.61731e+06	1.76608e+06	910772	1.6601e+06	1.5824e+06	1.55665e+06			1.13616	1.31732
Q9H0C5	BTBD1	BTB/POZ domain-containing protein 1	EPLYNWQATK	625.314	2	659116	978958	1.07609e+06	1.36985e+06	450973	721944	699441	1.06819e+06
Q9H0C5	BTBD1	BTB/POZ domain-containing protein 1	VEYIDRPR	524.283	2	340957	373261	400400	483887	204716	277160	284820	375058
Q9BX70	BTBD2	BTB/POZ domain-containing protein 2	AEEAAGPGAAALQR	656.336	2	2.20204e+06	2531587	1.56746e+06	1.59379e+06	2.40158e+06	2539432	1.438e+06	1.35417e+06			0.60579	0.558846
Q9BX70	BTBD2	BTB/POZ domain-containing protein 2	LFNAVVR	409.748	2	2.59027e+06	2323431	1.22862e+06	1.5136e+06	2.08719e+06	1.97013e+06	1.1474e+06	1.18217e+06
Q9BX70	BTBD2	BTB/POZ domain-containing protein 2	VEFIDRPR	516.285	2	207784	228364	75768.9	129230	159060	277110	111012	39689.9
Q9BSF8	BTBDA	BTB/POZ domain-containing protein 10	LGIEGYPTYK	570.8	2	1.3675e+06	1483024	843793	720442	948587	844979	462645	364327			0.527001	0.361303
Q9BSF8	BTBDA	BTB/POZ domain-containing protein 10	VTLIVDNTR	515.798	2	1.65877e+06	998433	619119	719223	1.08901e+06	1043215	256650	334779
Q96SW2	CRBN	Protein cereblon	DDSLPSNPIDFSYR	813.376	2	4.97075e+06	5291809	4.27045e+06	3.94527e+06	4.04452e+06	4734502	3.14664e+06	3.41721e+06			0.883991	0.73529
Q96SW2	CRBN	Protein cereblon	SALLPTIPDTEDEISPDK	970.989	2	2.75131e+06	2879960	2.37802e+06	2.74699e+06	2.42439e+06	2982059	1.8365e+06	2.12488e+06
Q96SW2	CRBN	Protein cereblon	TFAVLAYSNVQER	749.388	2	2.26598e+06	2218349	2.52876e+06	2.14461e+06	2.62838e+06	2.04106e+06	2.10056e+06	1.23805e+06
Q13098	CSN1	COP9 signalosome complex subunit 1	LFLELEPQVR	622.356	2	8.80825e+07	85180841	6.552e+07	6.68836e+07	8.57798e+07	6.63734e+07	6.13437e+07	5.57729e+07			0.789661	0.82354
Q13098	CSN1	COP9 signalosome complex subunit 1	NVISSSSFK	484.756	2	4.11946e+07	38002440	3.26005e+07	3.0009e+07	3.7636e+07	34422566	3.06257e+07	3.05423e+07
Q13098	CSN1	COP9 signalosome complex subunit 1	DSQTQAILTK	552.798	2	3.00165e+07	28474435	2.60532e+07	2.44797e+07	2.56166e+07	2.61182e+07	2.45926e+07	2.43759e+07
P61201	CSN2	COP9 signalosome complex subunit 2	IDQVNQLLELDHQK	564.969	3	9.71013e+07	98435912	7.98427e+07	8.30792e+07	2.77512e+07	29028372	3.09577e+07	3.04415e+07			0.800276	1.18906
P61201	CSN2	COP9 signalosome complex subunit 2	EHIEELLR	519.783	2	6.25094e+07	79089728	5.93803e+07	4.944e+07	2.17082e+07	14444370	2.42055e+07	2.52845e+07
P61201	CSN2	COP9 signalosome complex subunit 2	ALYEQSLHIK	401.224	3	2.94352e+07	28692184	2.37104e+07	2.08674e+07	7.3727e+06	7400530	8.19994e+06	8.97933e+06
Q9UNS2	CSN3	COP9 signalosome complex subunit 3	YTSQIVGR	462.251	2	6.26229e+07	73929687	7.11423e+07	7.16842e+07	4.75047e+07	57689379	4.96163e+07	5.69608e+07			0.975475	0.95696
Q9UNS2	CSN3	COP9 signalosome complex subunit 3	VQLSGPQEAEK	593.309	2	4.82429e+07	51349426	4.84165e+07	4.59813e+07	3.82618e+07	39511912	3.83655e+07	3.49182e+07
Q9UNS2	CSN3	COP9 signalosome complex subunit 3	PLSNAYHELAQVYSTNNPSELR	835.079	3	3.12986e+07	35091249	2.64852e+07	3.14056e+07	2.03242e+07	25010264	1.97903e+07	1.88251e+07
Q9BT78	CSN4	COP9 signalosome complex subunit 4	VISFEEQVASIR	689.372	2	5.43775e+07	53438347	5.88526e+07	5.14951e+07	7.15931e+07	46909634	4.13012e+07	4.51304e+07			1.02555	0.880727
Q9BT78	CSN4	COP9 signalosome complex subunit 4	AIQLSGAEQLEALK	735.912	2	3.19329e+07	3.29358e+07	3.18707e+07	3.40498e+07	3.18928e+07	2.87707e+07	2.99558e+07	3.05421e+07
Q9BT78	CSN4	COP9 signalosome complex subunit 4	AVIEHNLLSASK	427.91	3	2.79501e+07	27100411	2.8376e+07	2.89101e+07	2.7808e+07	25591946	2.86155e+07	2.92822e+07
Q92905	CSN5	COP9 signalosome complex subunit 5	LEQSEAQLGR	565.794	2	3.53495e+07	35022431	3.47801e+07	3.47308e+07	3.10928e+07	30376642	2.44011e+07	2.49519e+07			0.894804	0.777822
Q92905	CSN5	COP9 signalosome complex subunit 5	ISALALLK	414.781	2	1.80579e+07	12305250	1.19064e+07	9.54416e+06	8.69058e+06	3674251	4.59406e+06	4.9172e+06
Q92905	CSN5	COP9 signalosome complex subunit 5	LFNQINIS	474.761	2	6.11711e+06	4405139	4.27303e+06	4.31898e+06	5.54217e+06	4524102	3.06324e+06	3.33229e+06
Q7L5N1	CSN6	COP9 signalosome complex subunit 6	ASEAGEVPFNHEILR	556.949	3	5.90834e+07	52127052	4.66869e+07	4.68887e+07	1.03818e+08	94346553	1.00286e+08	8.96775e+07			0.899121	0.930656
Q7L5N1	CSN6	COP9 signalosome complex subunit 6	SQEGRPVQVIGALIGK	551.321	3	3.74547e+07	37579903	3.19181e+07	3.3149e+07	7.87364e+07	6.57166e+07	6.26571e+07	5.89098e+07
Q7L5N1	CSN6	COP9 signalosome complex subunit 6	PVQVIGALIGK	547.85	2	1.17261e+07	12567724	1.62681e+07	1.43893e+07	2.61221e+07	21220246	2.44463e+07	2.69414e+07
Q9UBW8	CSN7A	COP9 signalosome complex subunit 7a	LEVDYSIGR	526.275	2	2.41861e+07	35716352	1.85715e+07	3.06377e+07	4.22723e+07	34285516	2.49798e+07	2.66322e+07			0.803993	0.647382
Q9UBW8	CSN7A	COP9 signalosome complex subunit 7a	HLSVVTLAAK	519.819	2	1.97465e+07	17348136	1.56042e+07	1.42927e+07	2.0059e+07	18343948	1.39991e+07	1.30742e+07
Q9UBW8	CSN7A	COP9 signalosome complex subunit 7a	ELAESDFASTFR	686.823	2	1.62688e+07	15427346	1.19064e+07	1.2456e+07	2.13369e+07	15512917	9.87551e+06	9.71866e+06
Q9H9Q2	CSN7B	COP9 signalosome complex subunit 7b	HLTIVSLASR	548.827	2	2.55771e+07	29119515	2.02911e+07	2.16687e+07	3.15254e+07	21989186	1.83364e+07	1.21921e+07			0.745074	0.619236
Q9H9Q2	CSN7B	COP9 signalosome complex subunit 7b	ESLPELSTAQQNK	722.868	2	1.41214e+07	1.62048e+07	1.03359e+07	1.14214e+07	1.50385e+07	13858318	9.3222e+06	9.91527e+06
Q9H9Q2	CSN7B	COP9 signalosome complex subunit 7b	TQQQVEAEVTNIK	744.389	2	8.38755e+06	9296226	6.27214e+06	6.5348e+06	7.26441e+06	7.34886e+06	4.79411e+06	5.52112e+06
Q99627	CSN8	COP9 signalosome complex subunit 8	KPVAGALDVSFNK	449.254	3	4.42038e+07	43484964	3.48878e+07	3.86449e+07	2.97846e+07	32490282	2.89274e+07	3.14918e+07			0.914967	0.957295
Q99627	CSN8	COP9 signalosome complex subunit 8	SANSELGGIWSVGQR	780.892	2	2.24096e+07	27242138	2.54919e+07	2.50789e+07	1.89893e+07	21861087	1.81576e+07	1.86917e+07
Q99627	CSN8	COP9 signalosome complex subunit 8	GILEQGWQADSTTR	781.384	2	2.45226e+07	23606483	2.16362e+07	2.39588e+07	1.63097e+07	17971010	1.64324e+07	1.78373e+07
Q13616	CUL1	Cullin-1	AGIQQVYTR	518.283	2	3.61134e+07	35303635	4.63766e+07	4.43879e+07	2.40485e+07	2.39669e+07	3.10688e+07	3.58456e+07			1.27863	1.34687
Q13616	CUL1	Cullin-1	ESFESQFLADTER	779.855	2	1.87361e+07	19755271	2.59523e+07	2.50164e+07	1.29483e+07	1.3705e+07	1.7868e+07	1.78817e+07
Q13616	CUL1	Cullin-1	FTAFYASR	481.74	2	1.2861e+07	12710325	1.58255e+07	1.56701e+07	1.04434e+07	8183727	1.22042e+07	1.07886e+07
Q13617	CUL2	Cullin-2	HNALIQEVISQSR	498.939	3	3.29163e+07	3.22404e+07	2.55683e+07	2.59979e+07	2.22193e+07	24623236	1.80416e+07	1.78618e+07			0.878928	0.778699
Q13617	CUL2	Cullin-2	LTSFITVFK	528.31	2	1.99921e+07	22178158	2.07423e+07	2.04101e+07	1.76463e+07	1.43924e+07	1.44415e+07	1.1531e+07
Q13617	CUL2	Cullin-2	YLNTQFIK	513.785	2	2.17696e+07	14138288	1.63372e+07	1.68373e+07	1.37681e+07	1.58085e+07	1.27712e+07	9.80895e+06
Q13618	CUL3	Cullin-3	FLLESFNNDR	627.809	2	2.65335e+07	24499190	2.65086e+07	2.63504e+07	2.18466e+07	20973255	2.12336e+07	1.96872e+07			1.02258	1.13245
Q13618	CUL3	Cullin-3	NNSGLSFEELYR	714.841	2	1.5996e+07	17683454	1.69032e+07	1.64862e+07	1.23183e+07	14192851	1.28221e+07	1.24852e+07
Q13618	CUL3	Cullin-3	HAFEIFR	460.243	2	1.45924e+07	13377915	1.69905e+07	1.19877e+07	8.56436e+06	1133892	1.25272e+07	1.07414e+07
Q13619	CUL4A	Cullin-4A	TFGTAIVINPEK	645.359	2	8.50984e+06	7122768	1.17572e+07	1.21342e+07	6.42468e+06	6.31469e+06	1.00028e+07	8.83455e+06			1.52332	1.53826
Q13619	CUL4A	Cullin-4A	ETVEEQVSTTER	704.334	2	4.00468e+06	3.74239e+06	7.31228e+06	4.85344e+06	3.39945e+06	3.20686e+06	5.64172e+06	4.73152e+06
Q13619	CUL4A	Cullin-4A	EVPEYLNHVSK	438.894	3	2.68881e+06	2979485	3.91203e+06	4.28023e+06	2.1268e+06	2444775	3.61851e+06	3.96177e+06
Q13620	CUL4B	Cullin-4B	LITYLDQTTQK	662.361	2	3.236e+07	30654222	4.05178e+07	4.01265e+07	2.5014e+07	22231483	3.2355e+07	3.33331e+07			1.26337	1.33157
Q13620	CUL4B	Cullin-4B	AFGSTIVINPEK	638.351	2	3.11552e+07	28007860	3.65312e+07	3.77515e+07	2.45437e+07	24306937	2.81479e+07	3.02361e+07
Q13620	CUL4B	Cullin-4B	GLNNLLDENR	579.299	2	3.04683e+07	27941018	3.78964e+07	3.53246e+07	1.87966e+07	2.4025e+07	3.05359e+07	3.03703e+07
Q93034	CUL5	Cullin-5	LALPADSVNIK	570.835	2	1.9261e+07	18180010	2.3232e+07	2.44312e+07	1.32776e+07	1.65593e+07	1.75372e+07	1.93786e+07			1.28646	1.36729
Q93034	CUL5	Cullin-5	ISFENLK	425.737	2	1.23912e+07	11745500	1.57454e+07	1.55543e+07	9.01976e+06	9299985	1.32726e+07	1.53928e+07
Q93034	CUL5	Cullin-5	VSEDLNQAFK	575.791	2	1.0088e+07	9773035	1.31097e+07	1.26952e+07	8.51094e+06	8.32298e+06	1.17051e+07	1.15746e+07
Q5QP82	DCA10	DDB1- and CUL4-associated factor 10	GLFVDPAR	437.743	2	1.86166e+06	2.05975e+06	1.39266e+06	1.73831e+06	1.33409e+06	1.59034e+06	1.18199e+06	1.59706e+06			0.789595	0.784654
Q5QP82	DCA10	DDB1- and CUL4-associated factor 10	SLEVGSYPILR	617.346	2	2.23009e+06	1910346	1.61522e+06	1.5405e+06	1.57728e+06	1728973	962577	1.02486e+06
Q5QP82	DCA10	DDB1- and CUL4-associated factor 10	LTHYIEEANVGR	467.909	3	992166	997255	808357	841380	782303	829553	652963	734233
Q8TEB1	DCA11	DDB1- and CUL4-associated factor 11	TQVELATGQLGLR	693.391	2	3.46765e+06	3355882	3.47836e+06	3.42107e+06	2.53768e+06	2589646	2.4287e+06	2.57359e+06			1.00022	1.05717
Q8TEB1	DCA11	DDB1- and CUL4-associated factor 11	YNPPVDATPDTR	673.323	2	2.61272e+06	2997705	3.00707e+06	2.89221e+06	2.10981e+06	2138199	2.41859e+06	2.60024e+06
Q8TEB1	DCA11	DDB1- and CUL4-associated factor 11	ELEFNEIK	511.264	2	1.75746e+06	1511382	1.41752e+06	1.49008e+06	1.18612e+06	1071544	1.13628e+06	1.14065e+06
Q5T6F0	DCA12	DDB1- and CUL4-associated factor 12	VLHGYAAQQLPSLLK	546.651	3	1.67215e+06	1657681	403842	600262	1.10674e+06	1277219	397839	216118			0.370723	0.346197
Q5T6F0	DCA12	DDB1- and CUL4-associated factor 12	TLLATGGDNPNSLAIYR	888.468	2	1.1433e+06	1072188	460531	481841	634574	854933	301692	314735
Q5T6F0	DCA12	DDB1- and CUL4-associated factor 12	SLVYYLK	443.258	2	736440	733870	336074	318305	484924	492575	235962	213046
Q66K64	DCA15	DDB1- and CUL4-associated factor 15	EFVADIFR	498.761	2	2.8937e+06	2786556	680198	614282	2.25625e+06	2207247	247939	463386			0.265672	0.237237
Q66K64	DCA15	DDB1- and CUL4-associated factor 15	VIVFGFNTR	526.798	2	2.50983e+06	2847274	757448	739351	2.58007e+06	1792461	524280	487452
Q66K64	DCA15	DDB1- and CUL4-associated factor 15	ISGQLSPR	429.246	2	2.44933e+06	2738429	790616	728664	1.9485e+06	2112957	717139	619564
Q9NXF7	DCA16	DDB1- and CUL4-associated factor 16	LLDPSTPVHILR	454.27	3	1.65287e+07	16074132	3.57969e+06	3.80484e+06	1.3536e+07	1.5632e+07	1.83887e+06	1.87147e+06			0.238956	0.138784
Q9NXF7	DCA16	DDB1- and CUL4-associated factor 16	ATPIPEYLK	516.292	2	1.03458e+07	9186350	2.44413e+06	2.33908e+06	7.4006e+06	8.12575e+06	1.16272e+06	1.16983e+06
Q9NXF7	DCA16	DDB1- and CUL4-associated factor 16	PLTSPSR	379.214	2	8.0821e+06	7033870	2.0535e+06	1.84881e+06	6.63145e+06	6276835	1.03885e+06	912570
Q9Y4B6	DCAF1	DDB1- and CUL4-associated factor 1	ELQLQEVALR	599.843	2	8.78599e+06	8.37707e+06	8.53639e+06	9.01379e+06	7.18592e+06	7.17653e+06	7.07186e+06	6.81182e+06			0.923634	0.931929
Q9Y4B6	DCAF1	DDB1- and CUL4-associated factor 1	EGIVENLFK	524.787	2	6.77253e+06	6957106	6.65081e+06	3.54693e+06	5.85569e+06	5824677	5.26978e+06	5.3735e+06
Q9Y4B6	DCAF1	DDB1- and CUL4-associated factor 1	AVLELFDR	481.769	2	1.19467e+06	1092446	1.47464e+06	1.42345e+06	1.46099e+06	1071734	1.07302e+06	1.03039e+06
Q8WV16	DCAF4	DDB1- and CUL4-associated factor 4	LFHDSAVTSVR	411.219	3	1.27213e+06	1317569	1.46438e+06	2.04534e+06	693819	1092731	1.57074e+06	1.63223e+06			1.28463	1.58252
Q8WV16	DCAF4	DDB1- and CUL4-associated factor 4	FNLILADTNSDR	689.852	2	1.08683e+06	1068280	1.36896e+06	1.29205e+06	806487	764060	1.08444e+06	984368
Q8WV16	DCAF4	DDB1- and CUL4-associated factor 4	VLLTNVVTGHR	403.575	3	818607	702331	747428	1.13099e+06	151011	552298	498998	654904
Q96JK2	DCAF5	DDB1- and CUL4-associated factor 5	SVVGFLSQR	496.78	2	3.991e+06	3.75971e+06	2.23137e+06	2.51532e+06	2.60738e+06	2967414	1.45548e+06	1.59612e+06			0.555072	0.493966
Q96JK2	DCAF5	DDB1- and CUL4-associated factor 5	LPPVLYDIHSR	437.247	3	1.28369e+06	1134506	503648	412137	1.0671e+06	1049440	518466	299419
Q96JK2	DCAF5	DDB1- and CUL4-associated factor 5	GLHGDPLLTQDFQR	798.91	2	366634	388827	180500	220828	252270	327952	90785.5	125601
Q58WW2	DCAF6	DDB1- and CUL4-associated factor 6	LADEVITR	458.759	2	6.82362e+06	6448282	4.69571e+06	5.07905e+06	4.31921e+06	5336444	3.01873e+06	3.18395e+06			0.691131	0.636522
Q58WW2	DCAF6	DDB1- and CUL4-associated factor 6	LVISNPYSR	524.793	2	5.97033e+06	5098455	3.33766e+06	3.69268e+06	3.2797e+06	3506298	1.96677e+06	1.97375e+06
Q58WW2	DCAF6	DDB1- and CUL4-associated factor 6	SLGLEDPSR	487.251	2	3.77243e+06	3583925	2.65079e+06	2.45091e+06	2.27983e+06	2572436	1.46586e+06	1.945e+06
P61962	DCAF7	DDB1- and CUL4-associated factor 7	EVYDIAFSR	550.275	2	2.14515e+07	22635892	3.44773e+07	3.69347e+07	1.75575e+07	19117217	2.81308e+07	2.86714e+07			1.66062	1.60152
P61962	DCAF7	DDB1- and CUL4-associated factor 7	LALGSFVEEYNNK	742.375	2	1.03989e+07	11990270	1.92082e+07	1.97717e+07	8.93762e+06	8.22877e+06	1.51676e+07	1.42579e+07
Q5TAQ9	DCAF8	DDB1- and CUL4-associated factor 8	WQALPALR	477.78	2	1.2116e+07	11889718	4.98847e+06	5.4052e+06	8.43653e+06	9497585	2.05453e+06	2.17703e+06			0.44543	0.240604
Q5TAQ9	DCAF8	DDB1- and CUL4-associated factor 8	GVNFYGPK	441.229	2	8.19282e+06	8177633	3.17631e+06	3.68102e+06	5.94784e+06	6545881	1.45617e+06	1.66743e+06
Q5TAQ9	DCAF8	DDB1- and CUL4-associated factor 8	VGLYTIYVNPANTHQFAVGGR	759.731	3	5.25788e+06	6015245	2.69795e+06	3.05716e+06	4.90437e+06	5092386	1.28321e+06	1.08796e+06
Q9BW61	DDA1	DET1- and DDB1-associated protein 1	EYPSEQIIVTEK	718.369	2	8.05631e+06	10287825	3.52921e+06	3.46222e+06	7.85131e+06	9128509	2.62357e+06	2.32002e+06			0.377035	0.269602
Q9BW61	DDA1	DET1- and DDB1-associated protein 1	RPSVYLPTR	544.814	2	3.96518e+06	4612122	1.37379e+06	1.46992e+06	3.23864e+06	3954732	760984	811766
Q9BW61	DDA1	DET1- and DDB1-associated protein 1	DQEQVELEGESSAPPR	885.911	2	1.82262e+06	2822185	1.05252e+06	1.01394e+06	1.96617e+06	2291715	638144	510585
Q16531	DDB1	DNA damage-binding protein 1	VTLGTQPTVLR	592.854	2	8.3951e+07	81852093	7.37932e+07	7.62938e+07	6.43506e+07	69240116	5.66825e+07	6.14168e+07			0.952207	0.817546
Q16531	DDB1	DNA damage-binding protein 1	IVVFQYSDGK	578.306	2	6.81266e+07	55932515	6.09312e+07	6.17506e+07	6.10136e+07	49237022	4.79565e+07	4.04278e+07
Q16531	DDB1	DNA damage-binding protein 1	ALYYLQIHPQELR	548.635	3	5.48558e+07	66719510	5.60633e+07	6.29415e+07	5.50971e+07	47046446	4.09953e+07	3.53799e+07
Q92466	DDB2	DNA damage-binding protein 2	GIGAGGSITGLK	515.798	2	6.45386e+06	6419434	447249	242300	5.23371e+06	5816565	706399	605989			0.0620811	0.0739242
Q92466	DDB2	DNA damage-binding protein 2	YNLIVVGR	467.279	2	4.51491e+06	4980857	419689	285876	5.04688e+06	4338689	108409	204589
Q92466	DDB2	DNA damage-binding protein 2	ASFLYSLPHR	397.549	3	2.9321e+06	2738687	155484	190146	2.16443e+06	2336447	89626.7	128414
Q9NZJ0	DTL	Denticleless protein homolog	SFLYPGSSTR	557.78	2	6.29646e+06	6014048	2.4283e+06	2.3239e+06	4.5378e+06	5225455	1.79921e+06	2.02551e+06			0.37487	0.3839
Q9NZJ0	DTL	Denticleless protein homolog	QPQLGVLR	455.777	2	3.10818e+06	2987406	1.04447e+06	1.03415e+06	3.04675e+06	3084953	1.09966e+06	1.1526e+06
Q9NZJ0	DTL	Denticleless protein homolog	LYNTESQSFR	622.799	2	3.1446e+06	2996581	1.13308e+06	1.23813e+06	2.5223e+06	2509456	998573	958211
Q15370	ELOB	Elongin-B	PQAPATVGLAFR	614.346	2	1.80927e+08	197988150	2.63924e+08	2.95807e+08	1.27376e+08	149121951	1.73481e+08	2.08883e+08			1.45905	1.42883
Q15370	ELOB	Elongin-B	RIVEGILK	464.303	2	8.91228e+07	98741409	1.46668e+08	1.49675e+08	7.75434e+07	87231505	1.12962e+08	1.16428e+08
Q15370	ELOB	Elongin-B	ESSTVFELK	520.269	2	7.52758e+07	73653332	9.19808e+07	9.61987e+07	5.16005e+07	59150804	8.77496e+07	8.92449e+07
Q15369	ELOC	Elongin-C	LISSDGHEFIVK	448.91	3	8.31681e+07	77426253	1.13553e+08	1.03367e+08	5.86974e+07	6.03877e+07	9.13869e+07	9.47695e+07			1.46524	1.48187
Q15369	ELOC	Elongin-C	REHALTSGTIK	404.895	3	7.21943e+07	74336881	1.16422e+08	1.11848e+08	6.02961e+07	64177435	8.83419e+07	8.46043e+07
Q15369	ELOC	Elongin-C	EIPSHVLSK	505.287	2	4.44569e+07	28844599	4.96876e+07	6.25392e+07	2.53743e+07	35398357	4.25686e+07	4.93086e+07
O14682	ENC1	Ectoderm-neural cortex protein 1	LFTDVLLHAGNR	452.586	3	247135	274063	364095	310456	178540	185720	205815	214957			1.29423	1.15514
Q13216	ERCC8	DNA excision repair protein ERCC-8	IHGGGINTLDIEPVEGR	592.98	3	706612	924636	493135	592910	640075	738490	394038	401562			0.760427	0.57523
Q13216	ERCC8	DNA excision repair protein ERCC-8	VLGLELNK	443.274	2	233218	311116	249131	229496	205643	277897	136541	145748
Q13216	ERCC8	DNA excision repair protein ERCC-8	QEILAVSWSPR	643.349	2	177443	290956	259033	186849	272573	227822	166512	114580
Q9Y297	FBW1A	F-box/WD repeat-containing protein 1A	DFITALPAR	502.282	2	2.70682e+06	2752294	1.19978e+06	1.23471e+06	946816	1.77133e+06	272137	659230			0.431864	0.329404
Q9Y297	FBW1A	F-box/WD repeat-containing protein 1A	VIITGSSDSTVR	617.836	2	1.32862e+06	1148660	594188	567335	901485	874897	346981	292940
Q9Y297	FBW1A	F-box/WD repeat-containing protein 1A	ILTGHTGSVLCLQYDER	654.663	3	274029	247051	56469.8		158887	133439	5524.42
Q9UKB1	FBW1B	F-box/WD repeat-containing protein 11	APASTLCLR	494.766	2	6.20951e+06	6018161	4.17483e+06	4.06876e+06	4.51668e+06	4909357	2.67852e+06	2.82145e+06			0.637801	0.524506
Q9UKB1	FBW1B	F-box/WD repeat-containing protein 11	VIVTGSSDSTVR	610.828	2	4.16073e+06	3661538	2.51066e+06	2.3401e+06	2.78476e+06	2900556	1.37158e+06	1.37724e+06
Q9UKB1	FBW1B	F-box/WD repeat-containing protein 11	VWSTSTCEFVR	686.322	2	1.95807e+06	1941686	1.09512e+06	1.08566e+06	1.30724e+06	1601916	667968	535089
Q86XK2	FBX11	F-box only protein 11	LPDEVVLK	456.774	2	3.11544e+06	2703221	6.16376e+06	5.63064e+06	1.37128e+06	2214873	5.46456e+06	5.7371e+06			2.22746	3.3294
Q86XK2	FBX11	F-box only protein 11	GLLEENDIFR	603.312	2	1.88451e+06	1659242	3.92907e+06	3.67429e+06	1.30944e+06	1096716	3.4798e+06	3.1757e+06
Q86XK2	FBX11	F-box only protein 11	NAQAGVLISTNSHPILR	597.667	3	825933	881599	2.60454e+06	2.65558e+06	564484	420160	2.73974e+06	2.63221e+06
Q96EF6	FBX17	F-box only protein 17	ALYAVAQR	446.256	2	2.71616e+06	2536454	94514.7	137475	2.21039e+06	2.09537e+06	117268	371114			0.0456281	0.0797129
Q96EF6	FBX17	F-box only protein 17	NLIFNSCGEQGFR	771.362	2	1.71017e+06	1481776	35450.8	60444.5	980944	1076337	30123.3	24803.6
Q96EF6	FBX17	F-box only protein 17	YVSFEQYGR	574.772	2	1.20685e+06	1194414	134338	32651.1	1.01311e+06	778094	63130.8	43558.3
O94952	FBX21	F-box only protein 21	YFSEFTGTHYIPNAELEIR	763.039	3	2.59865e+06	2683462	462356	524202	1.23799e+06	1771224	38360.2	77717.9			0.172861	0.0899811
O94952	FBX21	F-box only protein 21	EGIDQSYQLLR	661.341	2	2.28679e+06	2360705	412895	365672	1.6293e+06	1798728	352948	176966
O94952	FBX21	F-box only protein 21	YAAQENLEYNVEPQEISHPDVGR	886.753	3	1.75902e+06	2229379	332527	308228	1.11851e+06	1411492	70955.6	89934.6
Q8NEZ5	FBX22	F-box only protein 22	IVTGNFILR	516.814	2	1.6355e+07	1.50517e+07	322515	282819	1.05653e+07	12607485	1.34044e+06	200466			0.0280843	0.0447335
Q8NEZ5	FBX22	F-box only protein 22	VVAEELENVR	579.312	2	1.21411e+07	11553408	612485	560584	9.56935e+06	10116254	289206	603588
Q8NEZ5	FBX22	F-box only protein 22	HQLTEVGLLDNPELR	578.644	3	8.81244e+06	9432722	42711.7	238765	7.64592e+06	9120123	108698	124817
Q8TCJ0	FBX25	F-box only protein 25	LDFSSAIQDIR	632.83	2	232073	184334	117931	89957.5	169137	158188	75541	129573			0.499243	0.626636
Q9NVF7	FBX28	F-box only protein 28	AHEVLQELR	365.537	3	2.39166e+06	2125168	515752	538997	1.69609e+06	1.78735e+06	201430	217404			0.159093	0.0658655
Q9NVF7	FBX28	F-box only protein 28	HADILAAVETR	598.325	2	2.36489e+06	2338488	235992	301394	1.29804e+06	1695603	86818.1	33151.9
Q9NVF7	FBX28	F-box only protein 28	LLEQTQIIGEQNAR	806.936	2	2.33264e+06	1.9845e+06	246529	315037	1.29297e+06	1821205	50028.7	42900.2
Q9UK99	FBX3	F-box only protein 3	NVVSGGFPIIR	579.835	2	9.16296e+06	8728137	492237	494574	5.57795e+06	6164592	109608	180030			0.0526247	0.0243949
Q9UK99	FBX3	F-box only protein 3	SLFIDTYSDVGR	686.841	2	4.7532e+06	4895802	149587	115325	3.87376e+06	3126592	69844.9	29655.2
Q9UK99	FBX3	F-box only protein 3	SEDLLDVDTAAGGFQQR	911.434	2	3.38424e+06	3452654	279320	278036	2.68609e+06	2582605	90751.1	105871
Q8TB52	FBX30	F-box only protein 30	LLCPFER	467.744	2	3.97101e+06	4210791	286672	124169	3.26836e+06	3410405	80603.6	74305.1			0.0514879	0.0190079
Q8TB52	FBX30	F-box only protein 30	DVCGSLLQSR	567.782	2	1.564e+06	2364369	121058	128560	1.2939e+06	1789278	16051.4	30198.4
Q8TB52	FBX30	F-box only protein 30	SFGVQPCVSTVLVEPAR	923.48	2	952243	1.00359e+06	28325.2	35445.3	696809	739157	4925.28	6765.09
Q5XUX0	FBX31	F-box only protein 31	NFNELSR	440.22	2	3.64638e+07	43069408	5.29075e+07	5.12328e+07	2.67183e+07	33120234	4.23837e+07	4.49703e+07			1.29518	1.44809
Q5XUX0	FBX31	F-box only protein 31	IQLPDLENQR	613.33	2	578980	392123	144952	139866	249090	261781	84898.8	51695
Q5XUX0	FBX31	F-box only protein 31	ILHTDTIWR	385.549	3	139771	95076	88532.4	58563.1	60123.6	106273	98866.1	42998.3
Q7Z6M2	FBX33	F-box only protein 33	VLTDSNHVPLQR	460.253	3	2.05155e+06	2555833	1.47364e+06	1.24933e+06	1.70472e+06	1999696	482008	1.01362e+06			0.419531	0.367299
Q7Z6M2	FBX33	F-box only protein 33	PSIPLER	406.237	2	2.75898e+06	2585641	828492	876993	1.69283e+06	1945918	622626	612324
Q7Z6M2	FBX33	F-box only protein 33	ILKPSIPLER	389.248	3	444960	390228	14338.1	82779.8	240288	274617	91120.2	64561.9
Q6P3S6	FBX42	F-box only protein 42	TYPYPGTPITQR	697.359	2	945356	1131461	56667	67931.7	749265	758580	15864.2	25977.8			0.0627422	0.0352331
Q6P3S6	FBX42	F-box only protein 42	VFNSSSVVGPPETSLHTVVQGR	766.401	3	758479	985858	24435.6	41513.9	584666	747866	6741.57	18691.4
Q6P3S6	FBX42	F-box only protein 42	PSPISATPPALVPETR	816.951	2	500553	571036	65348.8	51084.5	352241	397527	31747.4	27469.4
Q6PJ61	FBX46	F-box only protein 46	IFSFLPTR	490.782	2	1.56728e+06	1491579	1.3625e+06	1.46702e+06	1.06921e+06	974204	1.36997e+06	1.17633e+06			0.823698	1.05971
Q6PJ61	FBX46	F-box only protein 46	GIIEAFGVR	481.277	2	1.13058e+06	1094950	911751	887352	973059	817901	703525	777816
Q6PJ61	FBX46	F-box only protein 46	HVSHDFLEIR	418.219	3	660989	855397	504158	469010	381683	403563	416489	451341
Q9UKT4	FBX5	F-box only protein 5	LSCIGSPIVSPR	643.35	2	2.76693e+06	2873240	1.07669e+06	1.04724e+06	1.97086e+06	2263808	494677	616017			0.404275	0.328071
Q9UKT4	FBX5	F-box only protein 5	LQNIIGR	407.251	2	1.55902e+06	1726751	829809	892821	1.08884e+06	1214707	606508	552076
Q9UKT4	FBX5	F-box only protein 5	YDCYLQR	509.227	2	1.65513e+06	1744906	612349	524172	1.19694e+06	1155955	352036	295597
Q9Y3I1	FBX7	F-box only protein 7	SVLSLSAVCR	546.298	2	6.0205e+07	71316758	6.19233e+07	4.83077e+07	4.80056e+07	52861514	4.36102e+07	4.14494e+07			0.739291	0.741221
Q9Y3I1	FBX7	F-box only protein 7	LGENVANIYK	560.803	2	7.62843e+06	8.2914e+06	2.15501e+06	2.57587e+06	5.83281e+06	5655895	1.55834e+06	1.99787e+06
Q9Y3I1	FBX7	F-box only protein 7	TWPLEVPETEPTLGHLR	659.014	3	6.45481e+06	7109970	1.9477e+06	2.12092e+06	4.43916e+06	5684570	1.03853e+06	1.13009e+06
Q9NRD0	FBX8	F-box only protein 8	RDVLDDLVTLHNFR	571.641	3	90176.2	113273	452417	417035	55524.8	45891	248975	251083			3.91804	4.5453
Q9NRD0	FBX8	F-box only protein 8	NQQLQQEGYSEQGYLTR	681.324	3	35842.9	45864	125310	122491	22918.3	28305	94675.6	99057.1
Q9UK97	FBX9	F-box only protein 9	SLEQLSLVCR	602.821	2	3.21808e+06	2897673	3.37032e+06	3.65046e+06	2.35474e+06	2667172	2.94839e+06	2.97249e+06			1.18981	1.27913
Q9UK97	FBX9	F-box only protein 9	TDAILLGHYR	386.88	3	2.85472e+06	3220217	3.7874e+06	3.64214e+06	2.15232e+06	2308547	3.16126e+06	3.06885e+06
Q9UK97	FBX9	F-box only protein 9	GFYICAR	443.716	2	1.57407e+06	1538224	1.87392e+06	1.88341e+06	1.2178e+06	1131441	1.57785e+06	1.40587e+06
Q9UKT7	FBXL3	F-box/LRR-repeat protein 3	YLPLLDR	445.261	2	1.00642e+06	1015277	426850	414765	702440	654354	300021	249644			0.369004	0.353678
Q9UKT7	FBXL3	F-box/LRR-repeat protein 3	YEIPATHLYFGR	489.586	3	341084	362633	62520.6	104803	255512	279175	69149.6	102913
Q9UKT7	FBXL3	F-box/LRR-repeat protein 3	IDVVSENPGQTHFHTIQK	684.017	3	283027	398647	79528.1	168762	260172	229038	58778.9	61491
Q8N531	FBXL6	F-box/LRR-repeat protein 6	LLHGSPNLR	503.793	2	131164	131588		3453.4	73432.8	4384192	2048.05	1854.18			0.0491046	0.0197039
Q8N531	FBXL6	F-box/LRR-repeat protein 6	EGSPFLTQK	503.764	2	301798	497865	4775.46	67632.2	244802	320172	28918.2	3010.29
Q8N531	FBXL6	F-box/LRR-repeat protein 6	GCPQLQVLR	535.792	2	293951	407429	10749.4		205923	229874	53450.2	18270.8
Q96CD0	FBXL8	F-box/LRR-repeat protein 8	DVLEAVHAVCGAASQLR	599.309	3	943372	901229	1.00344e+06	871922	660736	706126	607267	678276			0.981114	0.971293
Q96CD0	FBXL8	F-box/LRR-repeat protein 8	VLQPAVPVAALR	617.388	2	418912	454874	355368	436316	220997	337055	295148	288965
P57775	FBXW4	F-box/WD repeat-containing protein 4	GGIIVSGSR	423.246	2	1.53438e+06	1257980	992788	782072	1.27948e+06	1315982	617904	629562			0.59142	0.444928
P57775	FBXW4	F-box/WD repeat-containing protein 4	ASLNSGFTR	476.746	2	1.24251e+06	1164341	704377	616039	998984	1151041	459967	451423
P57775	FBXW4	F-box/WD repeat-containing protein 4	LGQCLHTIQTEDR	524.26	3	569748	959871	318504	565792	389578	885005	140869	378772
Q5XUX1	FBXW9	F-box/WD repeat-containing protein 9	PVLTLLADDR	556.819	2	2.44398e+06	2543364	27131.7	12812	1.90465e+06	1711678	66090.4	44440.9			0.0299166	0.0442488
Q5XUX1	FBXW9	F-box/WD repeat-containing protein 9	PSQLSTPAASPSASEPR	841.921	2	618163	772500	38260.5	39012	551443	605560	19122.6	21828.2
Q5XUX1	FBXW9	F-box/WD repeat-containing protein 9	HIISGSEDHTLVVVDR	592.98	3	631134	610008	39925.3	70797.6	494698	436881	79951.2	21002.4
Q9BSK4	FEM1A	Protein fem-1 homolog A	GAVYADSGNFER	643.294	2	1.36682e+06	1456750	410685	416835	835340	808916	134385	171902			0.236235	0.123667
Q9BSK4	FEM1A	Protein fem-1 homolog A	YGHLDVVEYLVDR	526.603	3	1.24142e+06	1461717	371657	377955	955784	726717	111511	96516.5
Q9BSK4	FEM1A	Protein fem-1 homolog A	YLVGEHQADLEVANR	571.957	3	1.25462e+06	1387395	121590	231017	701057	722305	18956.1	54162
Q9UK73	FEM1B	Protein fem-1 homolog B	STPLIIAAR	471.293	2	7.74778e+06	7044037	9.33791e+06	9.40427e+06	4.1805e+06	4274592	5.21042e+06	5.36131e+06			1.23968	1.18339
Q9UK73	FEM1B	Protein fem-1 homolog B	ILGADNIDVSHPIIYR	599.328	3	5.7358e+06	5533609	6.62752e+06	7.27702e+06	2.49515e+06	2915484	2.70902e+06	3.02662e+06
Q9UK73	FEM1B	Protein fem-1 homolog B	TLEEFVGFH	539.764	2	3.69634e+06	3425380	4.14771e+06	4.34166e+06	1.74188e+06	1887867	2.14113e+06	2.25539e+06
Q96JP0	FEM1C	Protein fem-1 homolog C	NLIQPINHTTLQCLAAR	655.023	3	6.59957e+06	2746758	2.94494e+06	3.10175e+06	905468	1024177	1.70778e+06	1.80491e+06			0.719513	1.27362
Q96JP0	FEM1C	Protein fem-1 homolog C	TAVFNAAR	425.233	2	2.02449e+06	1847783	1.65862e+06	1.62588e+06	435397	439646	242060	324264
Q96JP0	FEM1C	Protein fem-1 homolog C	LETFVSLHR	367.873	3	1.42136e+06	1290754	1.07078e+06	1.06036e+06	258458	292065	127482	66750.3
Q9NXK8	FXL12	F-box/LRR-repeat protein 12	SLVLGGTYR	483.274	2	4.59304e+06	4304334	3.08016e+06	3.40705e+06	3.13773e+06	3199420	2.60817e+06	2.88587e+06			0.77098	0.852871
Q9NXK8	FXL12	F-box/LRR-repeat protein 12	VLELQGLGWEGQEAEK	893.455	2	1.44303e+06	1341668	1.19088e+06	1.08817e+06	1.19879e+06	992677	898845	871324
Q9NXK8	FXL12	F-box/LRR-repeat protein 12	DEHLQGLTR	356.853	3	895852	888486	817020	799055	736227	796285	622280	694363
Q8N1E6	FXL14	F-box/LRR-repeat protein 14	LSGLDVSFCDK	620.798	2	185861	254665	107572	394691	148701	131267	147341	107870			1.14014	0.911571
Q9H469	FXL15	F-box/LRR-repeat protein 15	TLAEYCPVLR	611.318	2	1.97962e+06	2393422	1.20735e+06	1.36753e+06	2.004e+06	2039035	1.28651e+06	1.0729e+06			0.599384	0.555902
Q9H469	FXL15	F-box/LRR-repeat protein 15	RFDAAQVGPQIPR	485.6	3	1.92685e+06	1.95165e+06	1.05821e+06	1.21241e+06	1.52651e+06	1598278	831152	808307
Q9H469	FXL15	F-box/LRR-repeat protein 15	SLVQLHLAGLR	402.915	3	1.83116e+06	1619016	1.06968e+06	1.09863e+06	1.53543e+06	1463731	782838	870129
Q96ME1	FXL18	F-box/LRR-repeat protein 18	NVVLDALQLPK	605.364	2	4.86247e+06	4611993	383989	382270	3.43642e+06	3.85209e+06	188680	193321			0.0873037	0.0465831
Q96ME1	FXL18	F-box/LRR-repeat protein 18	LAPGYINQEVVR	679.875	2	4.36124e+06	3758624	420166	197802	3.62024e+06	3504109	183610	95735.8
Q96ME1	FXL18	F-box/LRR-repeat protein 18	LYLAVLSDR	525.303	2	3.14552e+06	3984191	400470	373803	3.27292e+06	2653216	171106	115001
Q6PCT2	FXL19	F-box/LRR-repeat protein 19	LAAAGPPGPFR	527.296	2	2.67306e+06	3405425	3.64972e+06	3.64581e+06	2.43422e+06	2615608	2.52647e+06	2.91152e+06			1.12538	1.07006
Q6PCT2	FXL19	F-box/LRR-repeat protein 19	LAGLELTDASLR	629.854	2	2.27017e+06	2703301	2.99256e+06	2.26715e+06	1.57034e+06	1.87702e+06	1.84022e+06	1.70267e+06
Q6PCT2	FXL19	F-box/LRR-repeat protein 19	SPEPDTLPLAAGSDHPLPR	657.337	3	1.09441e+06	1152989	1.36708e+06	1.04451e+06	857727	1000988	1.07993e+06	1.02064e+06
Q96IG2	FXL20	F-box/LRR-repeat protein 20	IDLFDFQR	527.272	2	3.96601e+06	3805336	3.99439e+06	3.83005e+06	2.93955e+06	2812264	2.646e+06	2.67424e+06			0.971821	0.90013
Q96IG2	FXL20	F-box/LRR-repeat protein 20	GCLGVGDNALR	566.282	2	2.65961e+06	3095133	2.73154e+06	2.93825e+06	1.99819e+06	2357433	1.82231e+06	2.15685e+06
Q96IG2	FXL20	F-box/LRR-repeat protein 20	IELYDCQQITR	719.853	2	2.60668e+06	2082930	2.14113e+06	2.06704e+06	1.7313e+06	2101841	1.59045e+06	1.65849e+06
Q9H496	IFG15	Torsin-1A-interacting protein 2, isoform IFRG15	ACHPFLLGPPLVR	492.943	3	2.31646e+06	3159047	4.96088e+06	5.93959e+06	1.88262e+06	2945775	3.88623e+06	3.87677e+06			2.01269	1.76643
Q9H496	IFG15	Torsin-1A-interacting protein 2, isoform IFRG15	ADYCPECYPDNPANR	921.365	2	1.38742e+06	1723929	3.13318e+06	3.24903e+06	1.21635e+06	1295221	2.68465e+06	2.51791e+06
Q8IY47	KBTB2	Kelch repeat and BTB domain-containing protein 2	IDALSEVTQR	566.304	2	3.41221e+06	3316891	1.14041e+06	1.32638e+06	2.21659e+06	2409128	674111	577714			0.32949	0.240259
Q8IY47	KBTB2	Kelch repeat and BTB domain-containing protein 2	SFASAAAFGDK	536.259	2	1.60001e+06	1318913	414635	391250	1.21782e+06	1124704	243170	325443
Q8IY47	KBTB2	Kelch repeat and BTB domain-containing protein 2	SQYLSSVLSQIR	690.878	2	1.20561e+06	1313311	363196	373026	1.0327e+06	1082386	204889	157022
Q9NVX7	KBTB4	Kelch repeat and BTB domain-containing protein 4	PYVLPFAGR	510.287	2	1.60122e+06	1587697	310052	358718	920534	954441	139873	228435			0.155915	0.11895
Q9NVX7	KBTB4	Kelch repeat and BTB domain-containing protein 4	LDPATSAVTVTR	615.838	2	1.23142e+06	854303	113819	124645	864648	928085	37263.2	63681.9
Q9NVX7	KBTB4	Kelch repeat and BTB domain-containing protein 4	LQHTLVSVPGK	393.568	3	364698	243130	9933.7		208814	293148	12770.7	13956
Q86V97	KBTB6	Kelch repeat and BTB domain-containing protein 6	VSLSEANVER	552.288	2	934268	980840	263160	316655	697297	715856	192512	215655			0.320571	0.313162
Q86V97	KBTB6	Kelch repeat and BTB domain-containing protein 6	VTVYEYDIR	579.295	2	773066	905008	374729	378801	677018	641044	290054	294656
Q86V97	KBTB6	Kelch repeat and BTB domain-containing protein 6	SQAQSYIAQNFK	692.846	2	450088	566579	37831	106605	384990	368597	56281.1	42149.3
Q8WVZ9	KBTB7	Kelch repeat and BTB domain-containing protein 7	LDSLDIESER	588.791	2	335530	364293	131017	168375	334688	358007	106502	66932.2			0.346722	0.224062
Q8WVZ9	KBTB7	Kelch repeat and BTB domain-containing protein 7	VSLSEANVQR	551.796	2	197114	268215	73079.5	55301.7	213286	201704	48490.6	35092.6
Q8WVZ9	KBTB7	Kelch repeat and BTB domain-containing protein 7	VTVYEYDTR	573.277	2	133970	136613	28681.2	41346.2	124740	123786		46857.6
Q8NFY9	KBTB8	Kelch repeat and BTB domain-containing protein 8	ATQVTVEEHVFR	472.581	3	1.00529e+06	1049466	141203	43895.4	669213	597257	63520.5	14646.3			0.150876	0.111234
Q8NFY9	KBTB8	Kelch repeat and BTB domain-containing protein 8	EVHLPEIFAK	394.889	3	529197	617679	165884	132066	378719	419506	59685.3	91812
Q96CX2	KCD12	BTB/POZ domain-containing protein KCTD12	SGYITIGYR	515.272	2	8.44819e+07	82482671	9.07165e+07	7.88176e+07	5.82008e+07	50506255	6.35786e+07	6.93629e+07			1.05535	1.12711
Q96CX2	KCD12	BTB/POZ domain-containing protein KCTD12	GSYTIGR	377.198	2	3.57741e+07	36178265	4.23476e+07	4.00225e+07	2.69841e+07	2.92943e+07	2.81286e+07	2.89528e+07
Q96CX2	KCD12	BTB/POZ domain-containing protein KCTD12	SPSGGAAGPLLTPSQSLDGSR	652.332	3	2.11688e+07	25026784	2.35336e+07	2.54545e+07	1.48773e+07	17292922	1.76674e+07	1.45254e+07
Q4G0X4	KCD21	BTB/POZ domain-containing protein KCTD21	LWVVPANK	463.777	2	1.93173e+06	1.96968e+06	2.57486e+06	2.63634e+06	1.51918e+06	1688380	2.05823e+06	2.3747e+06			1.30626	1.29912
Q4G0X4	KCD21	BTB/POZ domain-containing protein KCTD21	VQTVHFTVR	362.873	3	556790	480025	629607	609784	401524	455855	437143	410774
Q9Y597	KCTD3	BTB/POZ domain-containing protein KCTD3	GVSINVLR	429.264	2	5.89809e+06	5946031	9.2709e+06	9.85833e+06	3.78696e+06	4607045	7.25061e+06	8.28472e+06			1.54291	1.76299
Q9Y597	KCTD3	BTB/POZ domain-containing protein KCTD3	DFQTINLNR	560.791	2	4.27008e+06	3.99588e+06	5.63313e+06	6.10049e+06	2.23728e+06	2792356	3.97557e+06	4.81263e+06
Q9Y597	KCTD3	BTB/POZ domain-containing protein KCTD3	LGFPVDPR	450.751	2	2.97604e+06	2636347	4.3516e+06	4.47288e+06	2.18721e+06	2225129	3.61342e+06	3.50772e+06
Q8NC69	KCTD6	BTB/POZ domain-containing protein KCTD6	DPQGNYFIDR	612.786	2	1.37352e+06	1587202	1.63804e+06	1.89996e+06	961024	1210865	1.52969e+06	1.44719e+06			1.22835	1.22102
Q8NC69	KCTD6	BTB/POZ domain-containing protein KCTD6	YVLNFLR	462.769	2	1.16043e+06	1.04382e+06	1.04676e+06	1.70406e+06	1.06604e+06	898005	833768	1.0961e+06
Q8NC69	KCTD6	BTB/POZ domain-containing protein KCTD6	ANENTVEHNWTFCR	593.262	3	533346	710360	795961	787305	535625	488836	753027	641198
Q7L273	KCTD9	BTB/POZ domain-containing protein KCTD9	FLLATPTK	445.771	2	5.51509e+06	5321505	4.0782e+06	4.4372e+06	4.70393e+06	4416471	2.99009e+06	3.06711e+06			0.761692	0.644494
Q7L273	KCTD9	BTB/POZ domain-containing protein KCTD9	NSQPPEDHSPISR	488.567	3	2.34623e+06	2700849	2.07575e+06	1.50732e+06	2.18271e+06	2272117	1.42418e+06	1.26777e+06
Q9Y2K7	KDM2A	Lysine-specific demethylase 2A	LAGLDITDATLR	629.854	2	3.33226e+06	3174624	3.13288e+06	3.28352e+06	2.23402e+06	2286050	2.50715e+06	2.52678e+06			1.03505	1.12635
Q9Y2K7	KDM2A	Lysine-specific demethylase 2A	IANVTLIDLR	564.343	2	1.34429e+06	1528745	1.83661e+06	1.34571e+06	923017	736595	1.13465e+06	779870
Q9Y2K7	KDM2A	Lysine-specific demethylase 2A	DFNVEYIQR	592.291	2	707617	750852	820599	798959	455570	605071	589770	616905
Q14145	KEAP1	Kelch-like ECH-associated protein 1	LADLQVPR	456.269	2	8.75727e+06	7911720	1.14047e+07	1.21848e+07	5.26481e+06	5997118	1.09768e+07	9.43729e+06				1.71386
Q14145	KEAP1	Kelch-like ECH-associated protein 1	IGVGVAVLNR	499.311	2	5.99675e+06	6088471	8.85323e+06	8.63764e+06	3.88448e+06	4258726	7.13301e+06	6.35111e+06
Q14145	KEAP1	Kelch-like ECH-associated protein 1	LLYAVGGFDGTNR	691.857	2	4.32706e+06	4243377	6.50726e+06	7.07121e+06	3.2537e+06	2820339	4.85371e+06	4.91581e+06
Q6PID8	KLD10	Kelch domain-containing protein 10	TQLLHLGLTQGLIER	564.665	3	1.54193e+06	1258867	2.07309e+06	1.7187e+06	888630	729844	1.4424e+06	1.18884e+06			1.3863	1.60083
Q6PID8	KLD10	Kelch domain-containing protein 10	LNLQTFQWVK	638.856	2	569536	584727	846145	798178	438600	392850	648048	564393
Q6PID8	KLD10	Kelch domain-containing protein 10	TQLLHLGLTQGLIER	846.494	2	212059	312311	385708	387989	108371	98273	213107	195936
Q9BQ90	KLDC3	Kelch domain-containing protein 3	VSGTVPGAR	422.238	2	3.60423e+06	3506995	3.90333e+06	3.49643e+06	2.9017e+06	2964027	2.57021e+06	2.38303e+06			0.999494	0.897894
Q9BQ90	KLDC3	Kelch domain-containing protein 3	LAVIQYNLDQSCLPHDIR	719.037	3	2.45782e+06	2591502	2.57548e+06	2.14127e+06	1.78e+06	1744657	1.28516e+06	1.21832e+06
Q9BQ90	KLDC3	Kelch domain-containing protein 3	WTVHLEGGPR	384.537	3	2.13215e+06	1951792	2.07298e+06	2.04677e+06	1.35478e+06	1.74121e+06	1.42883e+06	2.3259e+06
Q9NVR0	KLH11	Kelch-like protein 11	FVYIAAR	420.242	2	4.25599e+06	4089416	3.53417e+06	3.42594e+06	2.89105e+06	2831852	2.08024e+06	2.18383e+06			0.82071	0.683528
Q9NVR0	KLH11	Kelch-like protein 11	VSTGSVHEVLELADR	537.949	3	4.07525e+06	3835554	3.15512e+06	3.02455e+06	2.75625e+06	2850125	1.74824e+06	1.75067e+06
Q9NVR0	KLH11	Kelch-like protein 11	YFEELFK	488.245	2	2.05759e+06	2207911	1.82536e+06	1.87722e+06	1.63467e+06	1481038	1.04594e+06	1.06464e+06
Q53G59	KLH12	Kelch-like protein 12	IYVIGGYDGR	556.79	2	911612	849115	432309	369515	635410	566564	217557	216865			0.422332	0.337572
Q53G59	KLH12	Kelch-like protein 12	YVASVSLHDR	382.868	3	246926	319464	88468.9	92522.4	180397	192931	44624.5	52731.1
Q9P2N7	KLH13	Kelch-like protein 13	SDTTHLVTLGGVLR	490.275	3	3.85692e+06	4002403	1.4786e+06	1.47043e+06	2.4206e+06	2946271	628321	562047			0.369768	0.205869
Q9P2N7	KLH13	Kelch-like protein 13	GYLYAVGGR	478.253	2	2.24517e+06	2276536	727736	740377	1.15106e+06	1290902	370416	300831
Q9P2N7	KLH13	Kelch-like protein 13	IFTSNTHSSVVLQGFDQLR	717.039	3	1.76469e+06	1.84783e+06	618960	877797	1.28201e+06	1280977	270729	2894.16
Q96M94	KLH15	Kelch-like protein 15	FIYAVAGR	448.753	2	636816	785881	787263	740465	426034	542118	305491	401344			0.837738	0.630214
Q96M94	KLH15	Kelch-like protein 15	ALLATQSDYFR	642.833	2	695972	788516	470112	553629	430198	560123	272683	305285
Q96M94	KLH15	Kelch-like protein 15	SEFAVGVIGK	503.782	2	552468	476706	387802	358368	275175	317630	160316	162734
O94889	KLH18	Kelch-like protein 18	VQQDDLVR	486.759	2	494958	433511	394308	371018	286548	314140	255388	250225			0.863499	0.787555
O94889	KLH18	Kelch-like protein 18	SAAGVTVFEGR	547.285	2	409025	395251	284331	450275	243461	203590	127690	135076
O94889	KLH18	Kelch-like protein 18	PQFLSDR	431.725	2	240709	327682	223563	263535	194655	226110	182821	205328
Q9UJP4	KLH21	Kelch-like protein 21	AADLLQFPAVK	586.837	2	914561	962213	817930	763833	550395	565247	572804	604793			0.902467	1.04773
Q9UJP4	KLH21	Kelch-like protein 21	VAVSGDNAEPLLR	670.862	2	826413	912068	766508	688872	509616	537819	537259	526191
Q9UJP4	KLH21	Kelch-like protein 21	LPEPTFWHGSVSIFR	591.642	3	383227	567832	589879	493928	355002	263565	394036	279343
Q53GT1	KLH22	Kelch-like protein 22	LAELFDLSR	532.293	2	1.80891e+06	1613887	356614	444008	1.46146e+06	1391367	326778	318570			0.185143	0.150715
Q53GT1	KLH22	Kelch-like protein 22	TGYVHIYDVEK	441.891	3	776100	844898	41954.5	84039.4	678543	615390	9922.66	9304.42
Q53GT1	KLH22	Kelch-like protein 22	LTEQLDTYILK	668.872	2	699970	590810	126628	119561	630859	597622	89994.1	55558.2
Q8NBE8	KLH23	Kelch-like protein 23	GQEDYIYLFK	638.316	2	1.74043e+06	1814197	2.44401e+06	2.28482e+06	1.44991e+06	1680532	1.86336e+06	2.15226e+06			1.2325	1.26628
Q8NBE8	KLH23	Kelch-like protein 23	EEAIIEPVIK	570.829	2	538758	520388	571615	609416	347011	369638	416930	413584
Q8NBE8	KLH23	Kelch-like protein 23	GTYLQSIEK	519.777	2	547653	500245	510172	558009	200758	338807	342263	366311
Q9H0H3	KLH25	Kelch-like protein 25	LYVVGGYFGTQR	680.356	2	246408	301133	236477	247828	253289	196038	181327	129655			0.760411	0.738427
Q9H0H3	KLH25	Kelch-like protein 25	ILQNDGVVTSPCAR	765.391	2	268046	350695	195911	206638	177153	220239	161396	152862
Q53HC5	KLH26	Kelch-like protein 26	AGSLASVER	445.24	2	2.01604e+06	1967207	2.21819e+06	2.35371e+06	1.68192e+06	1605115	1.84521e+06	1.72816e+06			1.0822	0.990006
Q53HC5	KLH26	Kelch-like protein 26	LVFFLQSNR	562.317	2	1.76786e+06	1739471	2.13254e+06	2.04067e+06	1.59692e+06	1103546	1.49443e+06	1.08338e+06
Q53HC5	KLH26	Kelch-like protein 26	ESVDAFTFR	536.259	2	1.83342e+06	1728694	1.6302e+06	1.58594e+06	1.33166e+06	1404545	1.19065e+06	1.29469e+06
Q9NXS3	KLH28	Kelch-like protein 28	VYVIGGIATNVRPGVTIR	629.039	3	193801	189535	210281	205808	152148	110070	132275	94694.5			0.910589	0.865576
Q9NXS3	KLH28	Kelch-like protein 28	VVLASVSPYFK	605.348	2	173684	171252	134365	112703
Q9P2K6	KLH42	Kelch-like protein 42	LVLDFINAGGAR	623.351	2	5.25283e+06	5496630	1.06708e+07	1.02697e+07	5.57343e+06	5064194	7.68159e+06	7.13391e+06			1.91037	1.41847
Q9P2K6	KLH42	Kelch-like protein 42	EALSQEAGGPEVQQLR	856.434	2	1.23078e+06	1570208	2.82038e+06	3.11043e+06	1.36931e+06	1668780	2.32322e+06	2.29589e+06
Q9P2K6	KLH42	Kelch-like protein 42	DVTLSTSLEHR	419.886	3	1.18684e+06	1065224	1.57798e+06	1.73934e+06	1.05395e+06	1001310	1.42839e+06	1.45098e+06
Q9P2G9	KLHL8	Kelch-like protein 8	AVPDFEYSIR	598.801	2	1.21119e+06	1724030	1.08349e+06	1.08157e+06	1.17291e+06	1328944	542028	730128			0.814411	0.569712
Q9P2G9	KLHL8	Kelch-like protein 8	HVGVISVEGK	512.793	2	865801	955271	867655	840858	628940	810125	418956	554077
Q9P2J3	KLHL9	Kelch-like protein 9	SDSTHLVTLGGVLR	485.604	3	3.76326e+06	3937634	1.47189e+06	1.57384e+06	1.91683e+06	2331962	506902	606364			0.378942	0.214129
Q9P2J3	KLHL9	Kelch-like protein 9	IANTYNLIEVDK	696.872	2	2.47408e+06	2422954	681979	723888	1.49533e+06	1485737	284123	215733
Q9P2J3	KLHL9	Kelch-like protein 9	FFTSNTHSSVVLQGFDQLR	728.367	3	638377	577207	267483	515433	645894	287644	105022	29875.8
Q96L50	LLR1	Leucine-rich repeat protein 1	HLPALGLR	438.774	2	2.00367e+06	1.86425e+06	4.20805e+06	4.10501e+06	2.19347e+06	2377255	3.1779e+06	3.43632e+06			0.909511	0.844187
Q96L50	LLR1	Leucine-rich repeat protein 1	LPFLPSEFR	553.306	2	2.12747e+06	2306859	736658	777161	1.39689e+06	1430291	422463	418529
Q96L50	LLR1	Leucine-rich repeat protein 1	IGQLINLR	463.793	2	1.74051e+06	1798788	681442	261697	1.18895e+06	1151061	399258	366156
Q15048	LRC14	Leucine-rich repeat-containing protein 14	VEAELHQLLLASGR	512.623	3	1.42863e+06	1420290	165503	198476	1.32401e+06	1169754	115199	123634			0.16666	0.14074
Q15048	LRC14	Leucine-rich repeat-containing protein 14	GLSVIIPHVAR	387.908	3	1.42362e+06	1125256	283048	256056	980117	920098	191942	172713
Q15048	LRC14	Leucine-rich repeat-containing protein 14	ASYAFLR	414.224	2	903653	927505	146590	155102	768467	737420	134279	92583.6
Q15345	LRC41	Leucine-rich repeat-containing protein 41	HLLFSDVAAQQSLR	528.955	3	5.29154e+06	5256968	984040	825311	3.40303e+06	3275941	584246	566643			0.238289	0.193317
Q15345	LRC41	Leucine-rich repeat-containing protein 41	VLETLASSLHTLK	471.277	3	4.72264e+06	3923697	863827	769185	2.95985e+06	3102495	186349	326486
Q15345	LRC41	Leucine-rich repeat-containing protein 41	STQESLTAGGTDLK	704.352	2	2.98471e+06	3272656	1.46752e+06	1.1551e+06	2.3524e+06	2536013	905075	839332
Q9Y546	LRC42	Leucine-rich repeat-containing protein 42	FTEPGAGLR	474.251	2	4.13698e+06	3.74403e+06	1.35459e+06	1.34683e+06	2.94845e+06	3057054	744133	736279			0.357424	0.22753
Q9Y546	LRC42	Leucine-rich repeat-containing protein 42	LFSAAEAR	432.732	2	2.91252e+06	2499293	995884	1.05302e+06	2.16611e+06	2384641	424554	577917
Q9Y546	LRC42	Leucine-rich repeat-containing protein 42	TDHFIFTYTR	434.216	3	1.09177e+06	1347738	403768	469007	769357	874157	170647	122285
Q8N653	LZTR1	Leucine-zipper-like transcriptional regulator 1	LSSPLIVEIVR	613.379	2	2.52436e+06	2682147	2.68241e+06	2.60545e+06	2.06746e+06	1.80969e+06	2.12254e+06	1.77816e+06			1.0141	1.07323
Q8N653	LZTR1	Leucine-zipper-like transcriptional regulator 1	EAPGVAAGGARPPLLHVAIR	488.785	4	2.22791e+06	2796916	2.51619e+06	2.16114e+06	1.77581e+06	2238723	1.8624e+06	2.17452e+06
Q8N653	LZTR1	Leucine-zipper-like transcriptional regulator 1	AFTTGTPPAPR	558.296	2	1.18183e+06	1567212	1.68006e+06	1.51811e+06	1.12238e+06	1071551	1.32725e+06	1.5593e+06
Q15843	NEDD8	Ubiquitin-like protein NEDD8	EIEIDIEPTDK	651.327	2	1.28923e+08	1.21661e+08	1.65849e+08	1.69457e+08	1.06871e+08	1.01294e+08	1.44185e+08	1.29874e+08			1.30436	1.30194
Q15843	NEDD8	Ubiquitin-like protein NEDD8	EIEIDIEPTDKVER	562.625	3	1.69822e+07	1.64723e+07	1.74982e+07	1.76843e+07	1.26256e+07	11006542	1.41354e+07	1.35919e+07
Q13610	PWP1	Periodic tryptophan protein 1 homolog	FSGQIER	418.717	2	1.66442e+07	14063042	1.94883e+07	1.59492e+07	1.52848e+07	1.33692e+07	1.66606e+07	1.36746e+07			1.11407	1.02453
Q13610	PWP1	Periodic tryptophan protein 1 homolog	VQTLQFHPFEAQTLISGSYDK	803.741	3	6.79011e+06	6553702	7.65725e+06	6.99406e+06	5.17969e+06	5138571	5.78281e+06	5.31502e+06
Q13610	PWP1	Periodic tryptophan protein 1 homolog	DTEQYEREDFLIK	562.605	3	3.37069e+06	3584170	3.2987e+06	3.43692e+06	3.25983e+06	2499354	2.54533e+06	1.85025e+06
P62877	RBX1	E3 ubiquitin-protein ligase RBX1	QVCPLDNR	501.245	2	8.19666e+07	82576989	1.10918e+08	1.07533e+08	7.90356e+07	79630570	9.80087e+07	9.65128e+07			1.32762	1.22598
Q9UBF6	RBX2	RING-box protein 2	VQVMDACLR	546.27	2	1.28645e+07	15817904	1.66691e+07	1.65842e+07	1.04161e+07	13672363	1.6306e+07	1.69892e+07			1.20526	1.39945
Q9UBF6	RBX2	RING-box protein 2	CPLCQQDWVVQR	794.872	2	4.41755e+06	4784455	5.72058e+06	6.68663e+06	3.70131e+06	3650096	5.48129e+06	5.2219e+06
O94844	RHBT1	Rho-related BTB domain-containing protein 1	ILSVDPEEEREEGPPR	617.974	3	485329	417487	97563.5	110936	280416	345454	75130.7	58288.5			0.208349	0.227972
O94844	RHBT1	Rho-related BTB domain-containing protein 1	TPVILVGCQLDLR	742.419	2	252319	241253	21572.3	60864.4	148875	76203	27239.2	33333.9
Q8TBC3	SHKB1	SH3KBP1-binding protein 1	VVPSASQLFVR	601.848	2	8.86823e+06	8.20244e+06	9.79452e+06	1.12287e+07	5.85349e+06	5575395	7.85581e+06	6.74091e+06			1.25482	1.29234
Q8TBC3	SHKB1	SH3KBP1-binding protein 1	GVHGSSLLHEAQFYGLTPLVR	571.058	4	2.3077e+06	2354157	2.64276e+06	3.50936e+06	1.64587e+06	1.50071e+06	1.83561e+06	1.92815e+06
Q8TBC3	SHKB1	SH3KBP1-binding protein 1	ISLTSLHSASSNTSLSGHR	489.504	4	939012	1018382	1.3444e+06	1.20682e+06	841281	981278	1.38909e+06	1.44225e+06
P63208	SKP1	S-phase kinase-associated protein 1	GLLDVTCK	453.242	2	1.69774e+08	130334715	1.38004e+08	1.23352e+08	1.1834e+08	1.13832e+08	1.26562e+08	1.2722e+08			0.908841	1.00939
P63208	SKP1	S-phase kinase-associated protein 1	RTDDIPVWDQEFLK	587.965	3	1.29777e+08	143084271	1.22162e+08	1.21396e+08	1.09809e+08	114534186	1.09315e+08	8.93136e+07
P63208	SKP1	S-phase kinase-associated protein 1	NDFTEEEEAQVR	733.823	2	8.86813e+07	89572463	9.05702e+07	8.72592e+07	6.86437e+07	77384044	7.78542e+07	7.79356e+07
Q13309	SKP2	S-phase kinase-associated protein 2	LLSQGVIAFR	552.332	2	8.96812e+06	8828063	1.79106e+06	1.92464e+06	7.22949e+06	7001458	1.02003e+06	990921			0.239435	0.154718
Q13309	SKP2	S-phase kinase-associated protein 2	LQNLSLEGLR	571.83	2	7.29276e+06	6695475	1.58607e+06	2.07199e+06	5.81145e+06	5914574	776752	917084
Q13309	SKP2	S-phase kinase-associated protein 2	LSDPIVNTLAK	585.84	2	6.7685e+06	6768414	1.58697e+06	1.89081e+06	4.8392e+06	6069174	889012	1.10995e+06
Q8TEL6	TP4AP	Short transient receptor potential channel 4-associated protein	AVESFLR	411.229	2	2.49066e+06	2416116	1.38017e+06	1.58011e+06	1.58242e+06	1876838	1.36764e+06	1.25552e+06			0.439878	0.557003
Q8TEL6	TP4AP	Short transient receptor potential channel 4-associated protein	PGNILLQLR	512.319	2	1.58031e+06	1234205	410282	431456	832779	922475	248302	655114
Q8TEL6	TP4AP	Short transient receptor potential channel 4-associated protein	AVQFTETFLTER	721.37	2	1.22909e+06	1343614	421448	304630	1.19339e+06	986553	386994	205172
P40337	VHL	von Hippel-Lindau disease tumor suppressor	EPSQVIFCNR	625.303	2	1.88372e+06	3386089	456101	439652	2.34802e+06	2517895	306624	337940			0.141017	0.105927
P40337	VHL	von Hippel-Lindau disease tumor suppressor	SLYEDLEDHPNVQK	562.937	3	1.26134e+06	2475675	200815	173544	1.46583e+06	1588120	74557.3	119809
Q8N5D0	WDTC1	WD and tetratricopeptide repeats protein 1	GHVSPQVELPPYLER	574.305	3	3.53767e+06	4.10879e+06	1.72738e+06	1.34051e+06	2.96645e+06	3486670	909283	759314			0.479367	0.418192
Q8N5D0	WDTC1	WD and tetratricopeptide repeats protein 1	GALSFER	390.206	2	2.09988e+06	2284541	1.22539e+06	1.53632e+06	1.6197e+06	1912082	1.8665e+06	757204
Q8N5D0	WDTC1	WD and tetratricopeptide repeats protein 1	SYDYQFR	489.719	2	2.02005e+06	2166751	940913	1.00372e+06	1.51613e+06	1359610	544701	541220
Q7Z7L7	ZER1	Protein zer-1 homolog	SFEPILR	431.245	2	867167	848633	882232	886334	628123	678531	639926	661392			1.00622	1.02699
Q7Z7L7	ZER1	Protein zer-1 homolog	EVLSLFVQK	531.813	2	719756	658814	645863	715259	529149	452840	521300	452242
Q7Z7L7	ZER1	Protein zer-1 homolog	EDLVQDQDLEAIR	772.384	2	426857	422399	463940	374518	299377	302939	302708	391427
Q9C0D3	ZY11B	Protein zyg-11 homolog B	AVEAFIQQR	531.29	2	7.11265e+06	6329946	5.42087e+06	5.38407e+06	4.21225e+06	4696061	4.63654e+06	4.46517e+06			0.829432	1.00474
Q9C0D3	ZY11B	Protein zyg-11 homolog B	ILQDVPFNR	551.306	2	5.87987e+06	5728600	4.63724e+06	5.05023e+06	3.26365e+06	4060807	3.78485e+06	3.56648e+06
Q9C0D3	ZY11B	Protein zyg-11 homolog B	VLESFPTESSIQQK	796.912	2	2.36726e+06	2.085e+06	2.16691e+06	1.81169e+06	1.41276e+06	1.83809e+06	1.58952e+06	1.5334e+06

## Sheet: Supplementary Table 2d
Protein.Acc	Protein.Gene	Protein.Name	CSN2			CSN6
			WCE_PRM	AP_DIA	AP_DDA	WCE_PRM	AP_DIA	AP_DDA	WCE_PRM	AP_DIA
			Rel. abundance (+/-)	Rel. abundance(+/-)	Rel. abundance (+/-)	Rel. abundance (+/-)	Rel. abundance (+/-)	Rel. abundance (+/-)	Ave. rel. abundance (+/-)	Ave. rel. abundance (+/-)
Q9H496	IFG15	Torsin-1A-interacting protein 2, isoform IFRG15	2.01269	23.8981	196.573	1.76643	54.4629	129.338	1.88956	39.1805
Q96CD0	FBXL8	F-box/LRR-repeat protein 8	0.981114	22.7368		0.971293	21.6959		0.976204	22.2164
Q9Y2K7	KDM2A	Lysine-specific demethylase 2A	1.03505	16.292		1.12635	26.2463		1.0807	21.2692
Q6PJ61	FBX46	F-box only protein 46	0.823698	13.7916		1.05971	13.7671	46.6004	0.941705	13.7794
Q9UKT7	FBXL3	F-box/LRR-repeat protein 3	0.369004	9.03664		0.353678	10.3489		0.361341	9.69279
Q15843	NEDD8	Ubiquitin-like protein NEDD8	1.30436	6.07444	7.45833	1.30194	12.4885	21.9535	1.30315	9.28147
Q9UKT4	FBX5	F-box only protein 5	0.404275	5.49915		0.328071	10.2367		0.366173	7.86794
Q9NXK8	FXL12	F-box/LRR-repeat protein 12	0.77098	8.24771	80.239	0.852871	7.41449	46.3949	0.811926	7.8311
Q9NRD0	FBX8	F-box only protein 8	3.91804	7.1706		4.5453	6.43965	10.6515	4.23167	6.80513
Q8NBE8	KLH23	Kelch-like protein 23	1.2325	7.017		1.26628	5.91639	10.035	1.24939	6.46669
Q9H765	ASB8	Ankyrin repeat and SOCS box protein 8	0.875988	7.87688		0.649776	4.82963		0.762882	6.35325
Q86XK2	FBX11	F-box only protein 11	2.22746	4.67462	10.7072	3.3294	6.98571	24.6498	2.77843	5.83017
Q9UJP4	KLH21	Kelch-like protein 21	0.902467	4.35741	10.7391	1.04773	5.38485		0.975101	4.87113
Q8WV16	DCAF4	DDB1- and CUL4-associated factor 4	1.28463	4.69538	10.1996	1.58252	4.92924	26.7735	1.43358	4.81231
Q5QP82	DCA10	DDB1- and CUL4-associated factor 10	0.789595	5.7215	1.50874	0.784654	3.67017	9.19196	0.787125	4.69583
Q9H0H3	KLH25	Kelch-like protein 25	0.760411	5.37995		0.738427	3.59533	4.11183	0.749419	4.48764
Q8TCJ0	FBX25	F-box only protein 25	0.499243	4.63581	2.94353	0.626636	3.691		0.56294	4.1634
Q13216	ERCC8	DNA excision repair protein ERCC-8	0.760427	5.28937		0.57523	2.70886	3.13628	0.667829	3.99911
Q9NZJ0	DTL	Denticleless protein homolog	0.37487	3.75152	3.84406	0.3839	4.07684	22.7874	0.379385	3.91418
Q9NXF7	DCA16	DDB1- and CUL4-associated factor 16	0.238956	5.10228	3.99686	0.138784	2.70032	2.23249	0.18887	3.9013
Q7Z7L7	ZER1	Protein zer-1 homolog	1.00622	3.25331	2.70322	1.02699	4.46722		1.01661	3.86027
Q9H0C5	BTBD1	BTB/POZ domain-containing protein 1	1.13616	5.40642	11.9837	1.31732	2.2439	9.28947	1.22674	3.82516
Q9UK97	FBX9	F-box only protein 9	1.18981	3.89067		1.27913	3.64169		1.23447	3.76618
Q6PCT2	FXL19	F-box/LRR-repeat protein 19	1.12538	3.14333		1.07006	4.2606		1.09772	3.70196
Q8WZ19	BACD1	BTB/POZ domain-containing adapter for CUL3-mediated RhoA degradation protein 1	1.85721	3.63656		2.28042	3.42041		2.06881	3.52848
Q92624	APBP2	Amyloid protein-binding protein 2	1.23172	2.20217	3.69097	1.57709	4.70835	13.2264	1.40441	3.45526
Q9H469	FXL15	F-box/LRR-repeat protein 15	0.599384	3.64989	5.26072	0.555902	3.22344	7.7311	0.577643	3.43666
Q9NWX5	ASB6	Ankyrin repeat and SOCS box protein 6	0.894121	4.58377	4.36042	0.998826	2.19386	6.95507	0.946473	3.38882
Q58WW2	DCAF6	DDB1- and CUL4-associated factor 6	0.691131	1.9948	4.00623	0.636522	4.78179		0.663827	3.3883
O94889	KLH18	Kelch-like protein 18	0.863499	4.33029		0.787555	2.16902	12.0161	0.825527	3.24966
Q13620	CUL4B	Cullin-4B	1.26337	3.04627	4.85464	1.33157	3.27837	8.57301	1.29747	3.16232
O14682	ENC1	Ectoderm-neural cortex protein 1	1.29423			1.15514	3.14675		1.22469	3.14675
Q13619	CUL4A	Cullin-4A	1.52332	2.40675	4.73963	1.53826	3.88627	7.45379	1.53079	3.14651
Q4G0X4	KCD21	BTB/POZ domain-containing protein KCTD21	1.30626	3.33964		1.29912	2.87716		1.30269	3.1084
Q9NXS3	KLH28	Kelch-like protein 28	0.910589	3.19971		0.865576	2.9983		0.888082	3.09901
Q9H3F6	BACD3	BTB/POZ domain-containing adapter for CUL3-mediated RhoA degradation protein 3	1.2201	2.8159	2.22342	1.12689	3.10837	16.6815	1.1735	2.96213
Q16531	DDB1	DNA damage-binding protein 1	0.952207	2.92519	4.90323	0.817546	2.93528	7.17546	0.884877	2.93024
Q53HC5	KLH26	Kelch-like protein 26	1.0822	3.19923		0.990006	1.91306	24.3544	1.0361	2.55614
Q9P2K6	KLH42	Kelch-like protein 42	1.91037	2.91213	5.99041	1.41847	2.04244	4.07123	1.66442	2.47728
Q9BSF8	BTBDA	BTB/POZ domain-containing protein 10	0.527001	3.00889		0.361303	1.88575		0.444152	2.44732
Q53G59	KLH12	Kelch-like protein 12	0.422332	3.05261		0.337572	1.82229		0.379952	2.43745
Q8TEB1	DCA11	DDB1- and CUL4-associated factor 11	1.00022	1.42926	2.10757	1.05717	3.38294	6.1893	1.0287	2.4061
Q13618	CUL3	Cullin-3	1.02258	2.60033	4.84594	1.13245	2.12541	3.3809	1.07751	2.36287
Q9NVR0	KLH11	Kelch-like protein 11	0.82071	2.91681		0.683528	1.71167	3.70745	0.752119	2.31424
Q13617	CUL2	Cullin-2	0.878928	1.99523	2.79033	0.778699	2.60277	5.54352	0.828814	2.299
Q96IG2	FXL20	F-box/LRR-repeat protein 20	0.971821	2.16671	3.17968	0.90013	2.40192	7.52782	0.935976	2.28431
Q96SW2	CRBN	Protein cereblon	0.883991	2.68868	4.87269	0.73529	1.80643	3.15444	0.80964	2.24755
Q6PID8	KLD10	Kelch domain-containing protein 10	1.3863	3.10268	1.58076	1.60083	1.35367		1.49356	2.22818
Q9NVF7	FBX28	F-box only protein 28	0.159093	1.94511	6.3051	0.0658655	2.48395	26.7843	0.112479	2.21453
Q9BX70	BTBD2	BTB/POZ domain-containing protein 2	0.60579	2.99819	23.7995	0.558846	1.4081	3.07663	0.582318	2.20315
Q66K64	DCA15	DDB1- and CUL4-associated factor 15	0.265672	1.68708		0.237237	2.6182		0.251455	2.15264
Q96C12	ARMC5	Armadillo repeat-containing protein 5	0.957733	2.42095	10.8453	1.08809	1.84202		1.02291	2.13149
Q7L273	KCTD9	BTB/POZ domain-containing protein KCTD9	0.761692	2.20858	10.3104	0.644494	1.99646	3.56043	0.703093	2.10252
P57775	FBXW4	F-box/WD repeat-containing protein 4	0.59142	2.18645	6.37142	0.444928	1.96888	4.76464	0.518174	2.07767
Q9UKB1	FBW1B	F-box/WD repeat-containing protein 11	0.637801	2.14686	5.07249	0.524506	1.92113	4.09057	0.581153	2.034
P40337	VHL	von Hippel-Lindau disease tumor suppressor	0.141017	2.29226		0.105927	1.7707		0.123472	2.03148
Q13616	CUL1	Cullin-1	1.27863	2.08013	3.19182	1.34687	1.95573	2.85376	1.31275	2.01793
Q15369	ELOC	Elongin-C	1.46524	2.02756	2.83618	1.48187	1.99842	4.56503	1.47356	2.01299
Q8N5D0	WDTC1	WD and tetratricopeptide repeats protein 1	0.479367	1.5578	2.28067	0.418192	2.45858	25.0809	0.44878	2.00819
Q15370	ELOB	Elongin-B	1.45905	1.87497	3.71166	1.42883	2.09986	3.48475	1.44394	1.98741
Q8NC69	KCTD6	BTB/POZ domain-containing protein KCTD6	1.22835	1.37203	0.80825	1.22102	2.48283	7.06726	1.22469	1.92743
Q15048	LRC14	Leucine-rich repeat-containing protein 14	0.16666	2.59417	3.90053	0.14074	1.15897	3.33318	0.1537	1.87657
Q9Y597	KCTD3	BTB/POZ domain-containing protein KCTD3	1.54291	1.70311	1.58676	1.76299	1.98463	3.14059	1.65295	1.84387
Q9Y297	FBW1A	F-box/WD repeat-containing protein 1A	0.431864	2.02656	3.48476	0.329404	1.63465	8.00216	0.380634	1.8306
P62877	RBX1	E3 ubiquitin-protein ligase RBX1	1.32762	1.46117	3.26792	1.22598	2.15436	4.5879	1.2768	1.80777
Q8TBC3	SHKB1	SH3KBP1-binding protein 1	1.25482	1.64166	1.48213	1.29234	1.8925	5.79673	1.27358	1.76708
Q9C0D3	ZY11B	Protein zyg-11 homolog B	0.829432	2.1606	2.19755	1.00474	1.3643	4.28501	0.917085	1.76245
Q14145	KEAP1	Kelch-like ECH-associated protein 1		1.57033	2.14192	1.71386	1.81316		1.71386	1.69175
Q5T6F0	DCA12	DDB1- and CUL4-associated factor 12	0.370723	1.44328	11.6978	0.346197	1.92656	25.7725	0.35846	1.68492
P63208	SKP1	S-phase kinase-associated protein 1	0.908841	1.55403	3.02448	1.00939	1.7921	3.30671	0.959115	1.67306
Q96JK2	DCAF5	DDB1- and CUL4-associated factor 5	0.555072	1.72368	1.24964	0.493966	1.62041	0.188422	0.524519	1.67205
Q9P2G9	KLHL8	Kelch-like protein 8	0.814411	2.32824	2.13173	0.569712	0.968629	1.68883	0.692061	1.64843
Q9Y576	ASB1	Ankyrin repeat and SOCS box protein 1	0.578795	2.44596		0.543935	0.813094		0.561365	1.62953
Q93034	CUL5	Cullin-5	1.28646	2.11364	3.21317	1.36729	1.04769	2.02887	1.32687	1.58067
Q5TAQ9	DCAF8	DDB1- and CUL4-associated factor 8	0.44543	1.32064	2.5107	0.240604	1.78409	2.61086	0.343017	1.55236
Q9UBF6	RBX2	RING-box protein 2	1.20526	1.46906	7.39579	1.39945		2.54309	1.30235	1.46906
Q9BQ90	KLDC3	Kelch domain-containing protein 3	0.999494	1.24916	0.774925	0.897894	1.62712	0.390161	0.948694	1.43814
Q9Y546	LRC42	Leucine-rich repeat-containing protein 42	0.357424	1.81652		0.22753	0.940202	1.34371	0.292477	1.37836
Q7Z6M2	FBX33	F-box only protein 33	0.419531	1.505		0.367299	1.21213	0.965376	0.393415	1.35856
Q9C0C7	AMRA1	Activating molecule in BECN1-regulated autophagy protein 1	0.843221	1.52541	2.07837	0.815147	1.15643	1.71628	0.829184	1.34092
Q9Y575	ASB3	Ankyrin repeat and SOCS box protein 3	0.565111	1.62222	1.9505	0.418909	0.893294	1.26884	0.49201	1.25775
P61962	DCAF7	DDB1- and CUL4-associated factor 7	1.66062	1.06652	1.46602	1.60152	1.39845	2.44241	1.63107	1.23249
Q8IY47	KBTB2	Kelch repeat and BTB domain-containing protein 2	0.32949	1.75216	4.74464	0.240259	0.636308		0.284875	1.19423
Q96L50	LLR1	Leucine-rich repeat protein 1	0.909511	1.09203	0.772001	0.844187	1.26081	2.70427	0.876849	1.17642
P61201	CSN2	COP9 signalosome complex subunit 2	0.800276	1	1	1.18906	1.19033	1.66679	0.99467	1.09517
Q9UK73	FEM1B	Protein fem-1 homolog B	1.23968	1.1885	1.88945	1.18339	0.973796	1.41901	1.21153	1.08115
Q9BSK4	FEM1A	Protein fem-1 homolog A	0.236235	1.02576	1.08979	0.123667	1.04628		0.179951	1.03602
Q9UNS2	CSN3	COP9 signalosome complex subunit 3	0.975475	0.931732	1.27395	0.95696	1.01795	1.62477	0.966218	0.97484
Q96JP0	FEM1C	Protein fem-1 homolog C	0.719513	0.904152	3.59802	1.27362	1.00314	2.31402	0.996564	0.953648
Q13309	SKP2	S-phase kinase-associated protein 2	0.239435	0.920353	1.3339	0.154718	0.978472	1.25681	0.197077	0.949412
Q9UBW8	CSN7A	COP9 signalosome complex subunit 7a	0.803993	0.993524	1.27435	0.647382	0.901712	1.18733	0.725688	0.947618
Q9P2N7	KLH13	Kelch-like protein 13	0.369768	1.08447	1.09788	0.205869	0.779131	1.14678	0.287819	0.931803
Q9P2J3	KLHL9	Kelch-like protein 9	0.378942	1.01699	1.84696	0.214129	0.844078	5.32933	0.296535	0.930533
Q99627	CSN8	COP9 signalosome complex subunit 8	0.914967	0.596669	1.52614	0.957295	1.26314	0.924817	0.936131	0.929903
Q13098	CSN1	COP9 signalosome complex subunit 1	0.789661	0.80158	1.05646	0.82354	1.05248	1.49587	0.8066	0.927029
Q9BT78	CSN4	COP9 signalosome complex subunit 4	1.02555	0.928774	1.12701	0.880727	0.882233	1.42309	0.95314	0.905504
Q96M94	KLH15	Kelch-like protein 15	0.837738	1.19207	1.20564	0.630214	0.601034	0.747716	0.733976	0.896554
Q7L5N1	CSN6	COP9 signalosome complex subunit 6	0.899121	0.790544	1.02457	0.930656	1	1	0.914889	0.895272
Q9H9Q2	CSN7B	COP9 signalosome complex subunit 7b	0.745074	0.892193	0.908781	0.619236	0.855991	1.24392	0.682155	0.874092
Q92905	CSN5	COP9 signalosome complex subunit 5	0.894804	0.74922	0.977721	0.777822	0.847835	1.0546	0.836313	0.798528
Q96CX2	KCD12	BTB/POZ domain-containing protein KCTD12	1.05535	0.577001	0.270326	1.12711	0.990622		1.09123	0.783812
Q86V97	KBTB6	Kelch repeat and BTB domain-containing protein 6	0.320571	0.750044		0.313162	0.601886		0.316866	0.675965
Q5XUX0	FBX31	F-box only protein 31	1.29518	0.917272	0.942205	1.44809	0.417586		1.37164	0.667429
O94952	FBX21	F-box only protein 21	0.172861	0.715354	0.348013	0.0899811	0.58214	1.17898	0.131421	0.648747
Q9Y3I1	FBX7	F-box only protein 7	0.739291	0.696861	1.02775	0.741221	0.578428	0.712722	0.740256	0.637644
Q8N653	LZTR1	Leucine-zipper-like transcriptional regulator 1	1.0141	0.422865		1.07323	0.82562		1.04366	0.624242
O94844	RHBT1	Rho-related BTB domain-containing protein 1	0.208349	0.675738	0.276207	0.227972	0.516714	0.672701	0.21816	0.596226
Q8NFY9	KBTB8	Kelch repeat and BTB domain-containing protein 8	0.150876	0.660196		0.111234	0.5054		0.131055	0.582798
Q9Y4B6	DCAF1	DDB1- and CUL4-associated factor 1	0.923634	0.574063	0.511086	0.931929	0.543913	0.773491	0.927782	0.558988
Q5XUX1	FBXW9	F-box/WD repeat-containing protein 9	0.0299166	0.561308		0.0442488	0.547457	0.39459	0.0370827	0.554383
Q8WVZ9	KBTB7	Kelch repeat and BTB domain-containing protein 7	0.346722	0.415443		0.224062	0.684016		0.285392	0.549729
Q53GT1	KLH22	Kelch-like protein 22	0.185143	0.704371	0.86162	0.150715	0.379522	0.137861	0.167929	0.541946
Q9NVX7	KBTB4	Kelch repeat and BTB domain-containing protein 4	0.155915	0.740361	2.43652	0.11895	0.321806		0.137432	0.531083
Q8TEL6	TP4AP	Short transient receptor potential channel 4-associated protein	0.439878	0.535068	0.280248	0.557003	0.451917	0.598669	0.49844	0.493493
Q9BW61	DDA1	DET1- and DDB1-associated protein 1	0.377035	0.569267	1.02343	0.269602	0.330919	0.54936	0.323319	0.450093
Q8N531	FBXL6	F-box/LRR-repeat protein 6	0.0491046	0.357096		0.0197039	0.536443		0.0344043	0.446769
Q96ME1	FXL18	F-box/LRR-repeat protein 18	0.0873037	0.57409	0.326112	0.0465831	0.29837	0.100455	0.0669434	0.43623
Q15345	LRC41	Leucine-rich repeat-containing protein 41	0.238289	0.264328		0.193317	0.421434		0.215803	0.342881
Q8N1E6	FXL14	F-box/LRR-repeat protein 14	1.14014	0.353478	0.280586	0.911571	0.283152		1.02586	0.318315
Q6P3S6	FBX42	F-box only protein 42	0.0627422	0.308956		0.0352331	0.248887		0.0489876	0.278921
Q8TB52	FBX30	F-box only protein 30	0.0514879	0.243027		0.0190079			0.0352479	0.243027
Q9UK99	FBX3	F-box only protein 3	0.0526247	0.311928	0.212698	0.0243949	0.147274	0.0648285	0.0385098	0.229601
Q13610	PWP1	Periodic tryptophan protein 1 homolog	1.11407	0.219213		1.02453	0.198467	0.329117	1.0693	0.20884
Q8NEZ5	FBX22	F-box only protein 22	0.0280843	0.252988	0.197652	0.0447335	0.144506	0.109248	0.0364089	0.198747
Q96EF6	FBX17	F-box only protein 17	0.0456281	0.149279		0.0797129	0.122393	0.0494866	0.0626705	0.135836
Q92466	DDB2	DNA damage-binding protein 2	0.0620811	0.170246	0.0431768	0.0739242	0.0719481	0.0360596	0.0680026	0.121097
Note:
HBTH-CSN2 and HBTH-CSN6 cells were used to purify CSN complexes and their interacting proteins.
Samples with "+" were purified from CSN5i-3 treated cells; and the ones with "-" were purified from untreated cells.
Average values were extracted from Table 3A-C.
